# Supplementary material for: Single-cell sequencing unveils mitophagy-related prognostic model for triple-negative breast cancer
Source: Front Immunol. 2024 Nov 4;15:1489444. doi: 10.3389/fimmu.2024.1489444 (PMC11570810; doi:10.3389/fimmu.2024.1489444)
Supplement: Supplementary file 1 [file DataSheet1.csv]

Gene Symbol	Description	Category	Uniprot ID	Gifts	GC Id	Relevance score	GeneCards Link
PRKN	Parkin RBR E3 Ubiquitin Protein Ligase	Protein Coding	O60260	57	GC06M161348	19.1365795135498	https://www.genecards.org/cgi-bin/carddisp.pl?gene=PRKN
PINK1	PTEN Induced Kinase 1	Protein Coding	Q9BXM7	55	GC01P020634	18.005313873291	https://www.genecards.org/cgi-bin/carddisp.pl?gene=PINK1
MAP1LC3B	Microtubule Associated Protein 1 Light Chain 3 Beta	Protein Coding	Q9GZQ8	50	GC16P087413	11.0715646743774	https://www.genecards.org/cgi-bin/carddisp.pl?gene=MAP1LC3B
VDAC1	Voltage Dependent Anion Channel 1	Protein Coding	P21796	54	GC05M133975	10.111255645752	https://www.genecards.org/cgi-bin/carddisp.pl?gene=VDAC1
FUNDC1	FUN14 Domain Containing 1	Protein Coding	Q8IVP5	37	GC0XM044523	9.211181640625	https://www.genecards.org/cgi-bin/carddisp.pl?gene=FUNDC1
MFN2	Mitofusin 2	Protein Coding	O95140	57	GC01P011980	9.05284214019775	https://www.genecards.org/cgi-bin/carddisp.pl?gene=MFN2
SQSTM1	Sequestosome 1	Protein Coding	Q13501	58	GC05P179806	8.39587879180908	https://www.genecards.org/cgi-bin/carddisp.pl?gene=SQSTM1
MAP1LC3A	Microtubule Associated Protein 1 Light Chain 3 Alpha	Protein Coding	Q9H492	48	GC20P034546	7.9199013710022	https://www.genecards.org/cgi-bin/carddisp.pl?gene=MAP1LC3A
ULK1	Unc-51 Like Autophagy Activating Kinase 1	Protein Coding	O75385	54	GC12P131894	7.21529626846313	https://www.genecards.org/cgi-bin/carddisp.pl?gene=ULK1
UBC	Ubiquitin C	Protein Coding	P0CG48	51	GC12M124911	6.81256246566772	https://www.genecards.org/cgi-bin/carddisp.pl?gene=UBC
PHB2	Prohibitin 2	Protein Coding	Q99623	49	GC12M006965	6.74796628952026	https://www.genecards.org/cgi-bin/carddisp.pl?gene=PHB2
ATG13	Autophagy Related 13	Protein Coding	O75143	49	GC11P047383	6.53542470932007	https://www.genecards.org/cgi-bin/carddisp.pl?gene=ATG13
SOD2-OT1	SOD2 Overlapping Transcript 1	RNA Gene		18	GC06M159772	6.47179460525513	https://www.genecards.org/cgi-bin/carddisp.pl?gene=SOD2-OT1
TOMM20	Translocase Of Outer Mitochondrial Membrane 20	Protein Coding	Q15388	48	GC01M235109	6.44546175003052	https://www.genecards.org/cgi-bin/carddisp.pl?gene=TOMM20
AMBRA1	Autophagy And Beclin 1 Regulator 1	Protein Coding	Q9C0C7	46	GC11M120823	6.2646279335022	https://www.genecards.org/cgi-bin/carddisp.pl?gene=AMBRA1
VPS13C	Vacuolar Protein Sorting 13 Homolog C	Protein Coding	Q709C8	42	GC15M061852	6.0257420539856	https://www.genecards.org/cgi-bin/carddisp.pl?gene=VPS13C
PGAM5	PGAM Family Member 5, Mitochondrial Serine/Threonine Protein Phosphatase	Protein Coding	Q96HS1	43	GC12P132710	6.0237717628479	https://www.genecards.org/cgi-bin/carddisp.pl?gene=PGAM5
MFN1	Mitofusin 1	Protein Coding	Q8IWA4	51	GC03P179347	5.56043434143066	https://www.genecards.org/cgi-bin/carddisp.pl?gene=MFN1
UBA52	Ubiquitin A-52 Residue Ribosomal Protein Fusion Product 1	Protein Coding	P62987	47	GC19P018563	5.47488689422607	https://www.genecards.org/cgi-bin/carddisp.pl?gene=UBA52
CLEC16A	C-Type Lectin Domain Containing 16A	Protein Coding	Q2KHT3	46	GC16P010944	5.26455450057983	https://www.genecards.org/cgi-bin/carddisp.pl?gene=CLEC16A
IRGM	Immunity Related GTPase M	Protein Coding	A1A4Y4	44	GC05P150846	5.25438022613525	https://www.genecards.org/cgi-bin/carddisp.pl?gene=IRGM
USP30	Ubiquitin Specific Peptidase 30	Protein Coding	Q70CQ3	45	GC12P109027	5.23693561553955	https://www.genecards.org/cgi-bin/carddisp.pl?gene=USP30
DNM1L	Dynamin 1 Like	Protein Coding	O00429	57	GC12P032679	5.21851444244385	https://www.genecards.org/cgi-bin/carddisp.pl?gene=DNM1L
ATG5	Autophagy Related 5	Protein Coding	Q9H1Y0	54	GC06M106045	5.01550340652466	https://www.genecards.org/cgi-bin/carddisp.pl?gene=ATG5
UBB	Ubiquitin B	Protein Coding	P0CG47	53	GC17P016380	5.01311922073364	https://www.genecards.org/cgi-bin/carddisp.pl?gene=UBB
TOMM40	Translocase Of Outer Mitochondrial Membrane 40	Protein Coding	O96008	48	GC19P044890	4.98363542556763	https://www.genecards.org/cgi-bin/carddisp.pl?gene=TOMM40
RPS27A	Ribosomal Protein S27a	Protein Coding	P62979	51	GC02P055231	4.93755531311035	https://www.genecards.org/cgi-bin/carddisp.pl?gene=RPS27A
OPTN	Optineurin	Protein Coding	Q96CV9	52	GC10P013099	4.80332803726196	https://www.genecards.org/cgi-bin/carddisp.pl?gene=OPTN
HUWE1	HECT, UBA And WWE Domain Containing E3 Ubiquitin Protein Ligase 1	Protein Coding	Q7Z6Z7	54	GC0XM053532	4.78153371810913	https://www.genecards.org/cgi-bin/carddisp.pl?gene=HUWE1
TOMM70	Translocase Of Outer Mitochondrial Membrane 70	Protein Coding	O94826	45	GC03M100364	4.69065713882446	https://www.genecards.org/cgi-bin/carddisp.pl?gene=TOMM70
SLC25A4	Solute Carrier Family 25 Member 4	Protein Coding	P12235	57	GC04P185143	4.64022779464722	https://www.genecards.org/cgi-bin/carddisp.pl?gene=SLC25A4
TOMM7	Translocase Of Outer Mitochondrial Membrane 7	Protein Coding	Q9P0U1	43	GC07M022842	4.59672164916992	https://www.genecards.org/cgi-bin/carddisp.pl?gene=TOMM7
CSNK2A1	Casein Kinase 2 Alpha 1	Protein Coding	P68400	59	GC20M000472	4.55861473083496	https://www.genecards.org/cgi-bin/carddisp.pl?gene=CSNK2A1
RIMOC1	RAB7A Interacting MON1-CCZ1 Complex Subunit 1	Protein Coding	A6NDU8	35	GC05P042067	4.5546407699585	https://www.genecards.org/cgi-bin/carddisp.pl?gene=RIMOC1
USP35	Ubiquitin Specific Peptidase 35	Protein Coding	Q9P2H5	39	GC11P078188	4.48287010192871	https://www.genecards.org/cgi-bin/carddisp.pl?gene=USP35
SLC25A5	Solute Carrier Family 25 Member 5	Protein Coding	P05141	50	GC0XP119468	4.38144540786743	https://www.genecards.org/cgi-bin/carddisp.pl?gene=SLC25A5
ATG7	Autophagy Related 7	Protein Coding	O95352	52	GC03P020252	4.33607292175293	https://www.genecards.org/cgi-bin/carddisp.pl?gene=ATG7
ATG4B	Autophagy Related 4B Cysteine Peptidase	Protein Coding	Q9Y4P1	45	GC02P241637	4.33404445648193	https://www.genecards.org/cgi-bin/carddisp.pl?gene=ATG4B
TOMM22	Translocase Of Outer Mitochondrial Membrane 22	Protein Coding	Q9NS69	42	GC22P038681	4.32885694503784	https://www.genecards.org/cgi-bin/carddisp.pl?gene=TOMM22
FBXO7	F-Box Protein 7	Protein Coding	Q9Y3I1	51	GC22P032474	4.19931221008301	https://www.genecards.org/cgi-bin/carddisp.pl?gene=FBXO7
BNIP3L	BCL2 Interacting Protein 3 Like	Protein Coding	O60238	48	GC08P026383	4.16096687316895	https://www.genecards.org/cgi-bin/carddisp.pl?gene=BNIP3L
RNF41	Ring Finger Protein 41	Protein Coding	Q9H4P4	43	GC12M056202	4.13688135147095	https://www.genecards.org/cgi-bin/carddisp.pl?gene=RNF41
PHB1	Prohibitin 1	Protein Coding	P35232	55	GC17M072162	4.05428409576416	https://www.genecards.org/cgi-bin/carddisp.pl?gene=PHB1
TIGAR	TP53 Induced Glycolysis Regulatory Phosphatase	Protein Coding	Q9NQ88	44	GC12P035900	4.0351357460022	https://www.genecards.org/cgi-bin/carddisp.pl?gene=TIGAR
ABCE1	ATP Binding Cassette Subfamily E Member 1	Protein Coding	P61221	45	GC04P145097	3.99814367294312	https://www.genecards.org/cgi-bin/carddisp.pl?gene=ABCE1
CSNK2A2	Casein Kinase 2 Alpha 2	Protein Coding	P19784	54	GC16M058157	3.99250507354736	https://www.genecards.org/cgi-bin/carddisp.pl?gene=CSNK2A2
BECN1	Beclin 1	Protein Coding	Q14457	55	GC17M042810	3.97629499435425	https://www.genecards.org/cgi-bin/carddisp.pl?gene=BECN1
BNIP3	BCL2 Interacting Protein 3	Protein Coding	Q12983	49	GC10M131966	3.93159794807434	https://www.genecards.org/cgi-bin/carddisp.pl?gene=BNIP3
VPS13D	Vacuolar Protein Sorting 13 Homolog D	Protein Coding	Q5THJ4	43	GC01P014317	3.91218280792236	https://www.genecards.org/cgi-bin/carddisp.pl?gene=VPS13D
GABARAPL2	GABA Type A Receptor Associated Protein Like 2	Protein Coding	P60520	50	GC16P075566	3.90152788162231	https://www.genecards.org/cgi-bin/carddisp.pl?gene=GABARAPL2
TAFAZZIN	Tafazzin, Phospholipid-Lysophospholipid Transacylase	Protein Coding	Q16635	50	GC0XP154425	3.77566051483154	https://www.genecards.org/cgi-bin/carddisp.pl?gene=TAFAZZIN
ATG4D	Autophagy Related 4D Cysteine Peptidase	Protein Coding	Q86TL0	41	GC19P010543	3.74855279922485	https://www.genecards.org/cgi-bin/carddisp.pl?gene=ATG4D
FIS1	Fission, Mitochondrial 1	Protein Coding	Q9Y3D6	47	GC07M101239	3.70001268386841	https://www.genecards.org/cgi-bin/carddisp.pl?gene=FIS1
USP15	Ubiquitin Specific Peptidase 15	Protein Coding	Q9Y4E8	52	GC12P062260	3.63817596435547	https://www.genecards.org/cgi-bin/carddisp.pl?gene=USP15
LRBA	LPS Responsive Beige-Like Anchor Protein	Protein Coding	P50851	48	GC04M150264	3.62528109550476	https://www.genecards.org/cgi-bin/carddisp.pl?gene=LRBA
RAB7A	RAB7A, Member RAS Oncogene Family	Protein Coding	P51149	57	GC03P138061	3.5833568572998	https://www.genecards.org/cgi-bin/carddisp.pl?gene=RAB7A
RHOT1	Ras Homolog Family Member T1	Protein Coding	Q8IXI2	51	GC17P032142	3.5472047328949	https://www.genecards.org/cgi-bin/carddisp.pl?gene=RHOT1
CSNK2B	Casein Kinase 2 Beta	Protein Coding	P67870	57	GC06P125495	3.48841047286987	https://www.genecards.org/cgi-bin/carddisp.pl?gene=CSNK2B
CERS1	Ceramide Synthase 1	Protein Coding	P27544	50	GC19M018868	3.48514819145203	https://www.genecards.org/cgi-bin/carddisp.pl?gene=CERS1
TP53	Tumor Protein P53	Protein Coding	P04637	62	GC17M007661	3.42917323112488	https://www.genecards.org/cgi-bin/carddisp.pl?gene=TP53
FKBP8	FKBP Prolyl Isomerase 8	Protein Coding	Q14318	51	GC19M088364	3.41642761230469	https://www.genecards.org/cgi-bin/carddisp.pl?gene=FKBP8
CHUK	Component Of Inhibitor Of Nuclear Factor Kappa B Kinase Complex	Protein Coding	O15111	58	GC10M100365	3.33899879455566	https://www.genecards.org/cgi-bin/carddisp.pl?gene=CHUK
ATG12	Autophagy Related 12	Protein Coding	O94817	49	GC05M115828	3.32824039459229	https://www.genecards.org/cgi-bin/carddisp.pl?gene=ATG12
MIR7-3HG	MIR7-3 Host Gene	RNA Gene	Q8N6C7	33	GC19P102033	3.30738806724548	https://www.genecards.org/cgi-bin/carddisp.pl?gene=MIR7-3HG
ARFIP2	ADP Ribosylation Factor Interacting Protein 2	Protein Coding	P53365	45	GC11M011432	3.28136920928955	https://www.genecards.org/cgi-bin/carddisp.pl?gene=ARFIP2
CALCOCO2	Calcium Binding And Coiled-Coil Domain 2	Protein Coding	Q13137	47	GC17P101859	3.26362109184265	https://www.genecards.org/cgi-bin/carddisp.pl?gene=CALCOCO2
GABARAP	GABA Type A Receptor-Associated Protein	Protein Coding	O95166	51	GC17M007240	3.24951553344727	https://www.genecards.org/cgi-bin/carddisp.pl?gene=GABARAP
ATG4A	Autophagy Related 4A Cysteine Peptidase	Protein Coding	Q8WYN0	48	GC0XP108091	3.23744750022888	https://www.genecards.org/cgi-bin/carddisp.pl?gene=ATG4A
VDAC2	Voltage Dependent Anion Channel 2	Protein Coding	P45880	50	GC10P075210	3.22394180297852	https://www.genecards.org/cgi-bin/carddisp.pl?gene=VDAC2
EMSLR	E2F1 MRNA Stabilizing LncRNA	RNA Gene		19	GC07P105158	3.08775210380554	https://www.genecards.org/cgi-bin/carddisp.pl?gene=EMSLR
OPA1	OPA1 Mitochondrial Dynamin Like GTPase	Protein Coding	O60313	53	GC03P193594	3.0832211971283	https://www.genecards.org/cgi-bin/carddisp.pl?gene=OPA1
TBK1	TANK Binding Kinase 1	Protein Coding	Q9UHD2	57	GC12P064451	3.06237554550171	https://www.genecards.org/cgi-bin/carddisp.pl?gene=TBK1
ATG9A	Autophagy Related 9A	Protein Coding	Q7Z3C6	49	GC02M219219	3.0585412979126	https://www.genecards.org/cgi-bin/carddisp.pl?gene=ATG9A
SPATA33	Spermatogenesis Associated 33	Protein Coding	Q96N06	38	GC16P092727	3.05484366416931	https://www.genecards.org/cgi-bin/carddisp.pl?gene=SPATA33
MAP1LC3B2	Microtubule Associated Protein 1 Light Chain 3 Beta 2	Protein Coding	A6NCE7	37	GC12P116549	3.04936909675598	https://www.genecards.org/cgi-bin/carddisp.pl?gene=MAP1LC3B2
BDNF-AS	BDNF Antisense RNA	RNA Gene		28	GC11P027466	3.04632329940796	https://www.genecards.org/cgi-bin/carddisp.pl?gene=BDNF-AS
CNOT4	CCR4-NOT Transcription Complex Subunit 4	Protein Coding	O95628	45	GC07M135361	3.00504946708679	https://www.genecards.org/cgi-bin/carddisp.pl?gene=CNOT4
MUL1	Mitochondrial E3 Ubiquitin Protein Ligase 1	Protein Coding	Q969V5	41	GC01M020499	2.98728942871094	https://www.genecards.org/cgi-bin/carddisp.pl?gene=MUL1
H19	H19 Imprinted Maternally Expressed Transcript	RNA Gene		34	GC11M001995	2.96114492416382	https://www.genecards.org/cgi-bin/carddisp.pl?gene=H19
CISD1	CDGSH Iron Sulfur Domain 1	Protein Coding	Q9NZ45	44	GC10P058269	2.94531798362732	https://www.genecards.org/cgi-bin/carddisp.pl?gene=CISD1
PELO	Pelota MRNA Surveillance And Ribosome Rescue Factor	Protein Coding	Q9BRX2	43	GC05P052787	2.90920305252075	https://www.genecards.org/cgi-bin/carddisp.pl?gene=PELO
TRIM27	Tripartite Motif Containing 27	Protein Coding	P14373	46	GC06M028903	2.90905070304871	https://www.genecards.org/cgi-bin/carddisp.pl?gene=TRIM27
MTX1	Metaxin 1	Protein Coding	Q13505	45	GC01P155208	2.88197779655457	https://www.genecards.org/cgi-bin/carddisp.pl?gene=MTX1
TOMM5	Translocase Of Outer Mitochondrial Membrane 5	Protein Coding	Q8N4H5	38	GC09M037582	2.87690353393555	https://www.genecards.org/cgi-bin/carddisp.pl?gene=TOMM5
SNCA	Synuclein Alpha	Protein Coding	P37840	60	GC04M089724	2.87015414237976	https://www.genecards.org/cgi-bin/carddisp.pl?gene=SNCA
CERNA3	Competing Endogenous LncRNA 3 For MiR-645	RNA Gene		19	GC08P056101	2.80255317687988	https://www.genecards.org/cgi-bin/carddisp.pl?gene=CERNA3
VCP	Valosin Containing Protein	Protein Coding	P55072	58	GC09M035056	2.76008057594299	https://www.genecards.org/cgi-bin/carddisp.pl?gene=VCP
PRKAA1	Protein Kinase AMP-Activated Catalytic Subunit Alpha 1	Protein Coding	Q13131	55	GC05M040759	2.7407374382019	https://www.genecards.org/cgi-bin/carddisp.pl?gene=PRKAA1
SRC	SRC Proto-Oncogene, Non-Receptor Tyrosine Kinase	Protein Coding	P12931	60	GC20P037344	2.71800470352173	https://www.genecards.org/cgi-bin/carddisp.pl?gene=SRC
MTERF3	Mitochondrial Transcription Termination Factor 3	Protein Coding	Q96E29	40	GC08M096240	2.71800470352173	https://www.genecards.org/cgi-bin/carddisp.pl?gene=MTERF3
TOMM6	Translocase Of Outer Mitochondrial Membrane 6	Protein Coding	Q96B49	36	GC06P041787	2.71800470352173	https://www.genecards.org/cgi-bin/carddisp.pl?gene=TOMM6
LRRK2	Leucine Rich Repeat Kinase 2	Protein Coding	Q5S007	58	GC12P040196	2.68984937667847	https://www.genecards.org/cgi-bin/carddisp.pl?gene=LRRK2
ATAD3A	ATPase Family AAA Domain Containing 3A	Protein Coding	Q9NVI7	50	GC01P011098	2.68112850189209	https://www.genecards.org/cgi-bin/carddisp.pl?gene=ATAD3A
ATG4C	Autophagy Related 4C Cysteine Peptidase	Protein Coding	Q96DT6	44	GC01P062784	2.65713763237	https://www.genecards.org/cgi-bin/carddisp.pl?gene=ATG4C
BCL2L13	BCL2 Like 13	Protein Coding	Q9BXK5	42	GC22P017628	2.61070203781128	https://www.genecards.org/cgi-bin/carddisp.pl?gene=BCL2L13
MTARC2	Mitochondrial Amidoxime Reducing Component 2	Protein Coding	Q969Z3	41	GC01P220748	2.60345101356506	https://www.genecards.org/cgi-bin/carddisp.pl?gene=MTARC2
HDAC6	Histone Deacetylase 6	Protein Coding	Q9UBN7	62	GC0XP048801	2.56618452072144	https://www.genecards.org/cgi-bin/carddisp.pl?gene=HDAC6
PTRH2	Peptidyl-TRNA Hydrolase 2	Protein Coding	Q9Y3E5	51	GC17M059674	2.55709505081177	https://www.genecards.org/cgi-bin/carddisp.pl?gene=PTRH2
SIRT1	Sirtuin 1	Protein Coding	Q96EB6	57	GC10P067884	2.55447387695313	https://www.genecards.org/cgi-bin/carddisp.pl?gene=SIRT1
LINC01554	Long Intergenic Non-Protein Coding RNA 1554	RNA Gene	Q52M75	27	GC05P095838	2.55447387695313	https://www.genecards.org/cgi-bin/carddisp.pl?gene=LINC01554
SAMM50	SAMM50 Sorting And Assembly Machinery Component	Protein Coding	Q9Y512	46	GC22P043955	2.53520965576172	https://www.genecards.org/cgi-bin/carddisp.pl?gene=SAMM50
UBE2L3	Ubiquitin Conjugating Enzyme E2 L3	Protein Coding	P68036	54	GC22P021549	2.51238489151001	https://www.genecards.org/cgi-bin/carddisp.pl?gene=UBE2L3
MAP2K1	Mitogen-Activated Protein Kinase Kinase 1	Protein Coding	Q02750	63	GC15P066386	2.48525261878967	https://www.genecards.org/cgi-bin/carddisp.pl?gene=MAP2K1
LINC01672	Long Intergenic Non-Protein Coding RNA 1672	RNA Gene		18	GC01P011469	2.46231317520142	https://www.genecards.org/cgi-bin/carddisp.pl?gene=LINC01672
MAP2K2	Mitogen-Activated Protein Kinase Kinase 2	Protein Coding	P36507	62	GC19M004090	2.45638704299927	https://www.genecards.org/cgi-bin/carddisp.pl?gene=MAP2K2
MON1A	MON1 Homolog A, Secretory Trafficking Associated	Protein Coding	Q86VX9	43	GC03M053531	2.44412612915039	https://www.genecards.org/cgi-bin/carddisp.pl?gene=MON1A
WDR26	WD Repeat Domain 26	Protein Coding	Q9H7D7	50	GC01M224385	2.44275426864624	https://www.genecards.org/cgi-bin/carddisp.pl?gene=WDR26
MDH1	Malate Dehydrogenase 1	Protein Coding	P40925	51	GC02P063557	2.42563366889954	https://www.genecards.org/cgi-bin/carddisp.pl?gene=MDH1
HSPA8	Heat Shock Protein Family A (Hsp70) Member 8	Protein Coding	P11142	58	GC11M123057	2.32069420814514	https://www.genecards.org/cgi-bin/carddisp.pl?gene=HSPA8
IMMT	Inner Membrane Mitochondrial Protein	Protein Coding	Q16891	49	GC02M086144	2.32069420814514	https://www.genecards.org/cgi-bin/carddisp.pl?gene=IMMT
VDAC3	Voltage Dependent Anion Channel 3	Protein Coding	Q9Y277	47	GC08P042392	2.29633355140686	https://www.genecards.org/cgi-bin/carddisp.pl?gene=VDAC3
STK4	Serine/Threonine Kinase 4	Protein Coding	Q13043	57	GC20P044966	2.29010677337646	https://www.genecards.org/cgi-bin/carddisp.pl?gene=STK4
BCL2L1	BCL2 Like 1	Protein Coding	Q07817	57	GC20M031664	2.27698135375977	https://www.genecards.org/cgi-bin/carddisp.pl?gene=BCL2L1
NBR1	NBR1 Autophagy Cargo Receptor	Protein Coding	Q14596	49	GC17P043170	2.27379322052002	https://www.genecards.org/cgi-bin/carddisp.pl?gene=NBR1
HTRA2	HtrA Serine Peptidase 2	Protein Coding	O43464	54	GC02P074529	2.27204632759094	https://www.genecards.org/cgi-bin/carddisp.pl?gene=HTRA2
OGT	O-Linked N-Acetylglucosamine (GlcNAc) Transferase	Protein Coding	O15294	55	GC0XP071674	2.26886439323425	https://www.genecards.org/cgi-bin/carddisp.pl?gene=OGT
LRPPRC	Leucine Rich Pentatricopeptide Repeat Containing	Protein Coding	P42704	51	GC02M043886	2.25735402107239	https://www.genecards.org/cgi-bin/carddisp.pl?gene=LRPPRC
NLRP3	NLR Family Pyrin Domain Containing 3	Protein Coding	Q96P20	57	GC01P247416	2.24894738197327	https://www.genecards.org/cgi-bin/carddisp.pl?gene=NLRP3
MAPK14	Mitogen-Activated Protein Kinase 14	Protein Coding	Q16539	59	GC06P125627	2.22351789474487	https://www.genecards.org/cgi-bin/carddisp.pl?gene=MAPK14
MFF	Mitochondrial Fission Factor	Protein Coding	Q9GZY8	48	GC02P227325	2.20765376091003	https://www.genecards.org/cgi-bin/carddisp.pl?gene=MFF
ATG14	Autophagy Related 14	Protein Coding	Q6ZNE5	44	GC14M055366	2.206946849823	https://www.genecards.org/cgi-bin/carddisp.pl?gene=ATG14
TUFM	Tu Translation Elongation Factor, Mitochondrial	Protein Coding	P49411	54	GC16M043103	2.19684100151062	https://www.genecards.org/cgi-bin/carddisp.pl?gene=TUFM
LINC-PINT	Long Intergenic Non-Protein Coding RNA, P53 Induced Transcript	RNA Gene	A0A455ZAR2	24	GC07M130795	2.19623565673828	https://www.genecards.org/cgi-bin/carddisp.pl?gene=LINC-PINT
FANCC	FA Complementation Group C	Protein Coding	Q00597	57	GC09M095099	2.19420576095581	https://www.genecards.org/cgi-bin/carddisp.pl?gene=FANCC
MAP1LC3C	Microtubule Associated Protein 1 Light Chain 3 Gamma	Protein Coding	Q9BXW4	34	GC01M241995	2.18493294715881	https://www.genecards.org/cgi-bin/carddisp.pl?gene=MAP1LC3C
BCAS3	BCAS3 Microtubule Associated Cell Migration Factor	Protein Coding	Q9H6U6	45	GC17P102070	2.17326068878174	https://www.genecards.org/cgi-bin/carddisp.pl?gene=BCAS3
PHAF1	Phagosome Assembly Factor 1	Protein Coding	Q9BSU1	38	GC16P075713	2.17326068878174	https://www.genecards.org/cgi-bin/carddisp.pl?gene=PHAF1
GBA1	Glucosylceramidase Beta 1	Protein Coding	P04062	58	GC01M159917	2.16943597793579	https://www.genecards.org/cgi-bin/carddisp.pl?gene=GBA1
TDRKH	Tudor And KH Domain Containing	Protein Coding	Q9Y2W6	46	GC01M159681	2.15264964103699	https://www.genecards.org/cgi-bin/carddisp.pl?gene=TDRKH
USP8	Ubiquitin Specific Peptidase 8	Protein Coding	P40818	55	GC15P050424	2.13810300827026	https://www.genecards.org/cgi-bin/carddisp.pl?gene=USP8
HK2	Hexokinase 2	Protein Coding	P52789	55	GC02P074887	2.13343715667725	https://www.genecards.org/cgi-bin/carddisp.pl?gene=HK2
PDK1	Pyruvate Dehydrogenase Kinase 1	Protein Coding	Q15118	55	GC02P172555	2.12397694587708	https://www.genecards.org/cgi-bin/carddisp.pl?gene=PDK1
NOD2	Nucleotide Binding Oligomerization Domain Containing 2	Protein Coding	Q9HC29	56	GC16P050693	2.11878633499146	https://www.genecards.org/cgi-bin/carddisp.pl?gene=NOD2
TRAP1	TNF Receptor Associated Protein 1	Protein Coding	Q12931	51	GC16M017468	2.1172354221344	https://www.genecards.org/cgi-bin/carddisp.pl?gene=TRAP1
CHCHD3	Coiled-Coil-Helix-Coiled-Coil-Helix Domain Containing 3	Protein Coding	Q9NX63	45	GC07M132784	2.1172354221344	https://www.genecards.org/cgi-bin/carddisp.pl?gene=CHCHD3
ATP1B1	ATPase Na+/K+ Transporting Subunit Beta 1	Protein Coding	P05026	57	GC01P169105	2.1101450920105	https://www.genecards.org/cgi-bin/carddisp.pl?gene=ATP1B1
CANX	Calnexin	Protein Coding	P27824	54	GC05P179678	2.10802555084229	https://www.genecards.org/cgi-bin/carddisp.pl?gene=CANX
MARCHF5	Membrane Associated Ring-CH-Type Finger 5	Protein Coding	Q9NX47	44	GC10P106703	2.08508563041687	https://www.genecards.org/cgi-bin/carddisp.pl?gene=MARCHF5
SMAD5-AS1	SMAD5 Antisense RNA 1	RNA Gene	Q9Y6J3	28	GC05M136129	2.07743835449219	https://www.genecards.org/cgi-bin/carddisp.pl?gene=SMAD5-AS1
PI4KB	Phosphatidylinositol 4-Kinase Beta	Protein Coding	Q9UBF8	54	GC01M151291	2.06399917602539	https://www.genecards.org/cgi-bin/carddisp.pl?gene=PI4KB
WIPI1	WD Repeat Domain, Phosphoinositide Interacting 1	Protein Coding	Q5MNZ9	47	GC17M068420	2.06033492088318	https://www.genecards.org/cgi-bin/carddisp.pl?gene=WIPI1
SESN2	Sestrin 2	Protein Coding	P58004	44	GC01P034773	2.04871582984924	https://www.genecards.org/cgi-bin/carddisp.pl?gene=SESN2
TMX2-CTNND1	TMX2-CTNND1 Readthrough (NMD Candidate)	RNA Gene		23	GC11P057712	2.03851389884949	https://www.genecards.org/cgi-bin/carddisp.pl?gene=TMX2-CTNND1
MTX2	Metaxin 2	Protein Coding	O75431	49	GC02P176269	2.00990104675293	https://www.genecards.org/cgi-bin/carddisp.pl?gene=MTX2
SPATA18	Spermatogenesis Associated 18	Protein Coding	Q8TC71	40	GC04P052051	1.99273538589478	https://www.genecards.org/cgi-bin/carddisp.pl?gene=SPATA18
BAG5	BAG Cochaperone 5	Protein Coding	Q9UL15	45	GC14M103556	1.98380625247955	https://www.genecards.org/cgi-bin/carddisp.pl?gene=BAG5
TRA-TGC7-1	TRNA-Ala (Anticodon TGC) 7-1	RNA Gene		14	GC06M090560	1.98087549209595	https://www.genecards.org/cgi-bin/carddisp.pl?gene=TRA-TGC7-1
HSP90AA1	Heat Shock Protein 90 Alpha Family Class A Member 1	Protein Coding	P07900	60	GC14M102080	1.97626280784607	https://www.genecards.org/cgi-bin/carddisp.pl?gene=HSP90AA1
SCARNA5	Small Cajal Body-Specific RNA 5	RNA Gene		23	GC02P233275	1.97626280784607	https://www.genecards.org/cgi-bin/carddisp.pl?gene=SCARNA5
PTEN	Phosphatase And Tensin Homolog	Protein Coding	P60484	60	GC10P106636	1.97279107570648	https://www.genecards.org/cgi-bin/carddisp.pl?gene=PTEN
UBXN6	UBX Domain Protein 6	Protein Coding	Q9BZV1	44	GC19M004444	1.96441841125488	https://www.genecards.org/cgi-bin/carddisp.pl?gene=UBXN6
HIF1A	Hypoxia Inducible Factor 1 Subunit Alpha	Protein Coding	Q16665	57	GC14P061695	1.95830988883972	https://www.genecards.org/cgi-bin/carddisp.pl?gene=HIF1A
HSP90AB1	Heat Shock Protein 90 Alpha Family Class B Member 1	Protein Coding	P08238	57	GC06P044246	1.95230174064636	https://www.genecards.org/cgi-bin/carddisp.pl?gene=HSP90AB1
GABARAPL1	GABA Type A Receptor Associated Protein Like 1	Protein Coding	Q9H0R8	49	GC12P010212	1.95134782791138	https://www.genecards.org/cgi-bin/carddisp.pl?gene=GABARAPL1
PIP4K2C	Phosphatidylinositol-5-Phosphate 4-Kinase Type 2 Gamma	Protein Coding	Q8TBX8	48	GC12P057591	1.94985115528107	https://www.genecards.org/cgi-bin/carddisp.pl?gene=PIP4K2C
NIPSNAP1	Nipsnap Homolog 1	Protein Coding	Q9BPW8	41	GC22M029554	1.94985115528107	https://www.genecards.org/cgi-bin/carddisp.pl?gene=NIPSNAP1
RNU6-1	RNA, U6 Small Nuclear 1	RNA Gene		21	GC15M067839	1.94615912437439	https://www.genecards.org/cgi-bin/carddisp.pl?gene=RNU6-1
MRPS2	Mitochondrial Ribosomal Protein S2	Protein Coding	Q9Y399	45	GC09P135499	1.94549417495728	https://www.genecards.org/cgi-bin/carddisp.pl?gene=MRPS2
CDC37	Cell Division Cycle 37, HSP90 Cochaperone	Protein Coding	Q16543	51	GC19M010391	1.94239938259125	https://www.genecards.org/cgi-bin/carddisp.pl?gene=CDC37
ABCD3	ATP Binding Cassette Subfamily D Member 3	Protein Coding	P28288	52	GC01P094385	1.93800675868988	https://www.genecards.org/cgi-bin/carddisp.pl?gene=ABCD3
PEX13	Peroxisomal Biogenesis Factor 13	Protein Coding	Q92968	48	GC02P061017	1.91588664054871	https://www.genecards.org/cgi-bin/carddisp.pl?gene=PEX13
KRT15	Keratin 15	Protein Coding	P19012	47	GC17M041513	1.91544592380524	https://www.genecards.org/cgi-bin/carddisp.pl?gene=KRT15
MAPK1	Mitogen-Activated Protein Kinase 1	Protein Coding	P28482	61	GC22M021759	1.9095504283905	https://www.genecards.org/cgi-bin/carddisp.pl?gene=MAPK1
PI4K2A	Phosphatidylinositol 4-Kinase Type 2 Alpha	Protein Coding	Q9BTU6	50	GC10P097640	1.89955282211304	https://www.genecards.org/cgi-bin/carddisp.pl?gene=PI4K2A
STOM	Stomatin	Protein Coding	P27105	49	GC09M121338	1.89955282211304	https://www.genecards.org/cgi-bin/carddisp.pl?gene=STOM
ALB	Albumin	Protein Coding	P02768	57	GC04P073397	1.89863681793213	https://www.genecards.org/cgi-bin/carddisp.pl?gene=ALB
TBC1D5	TBC1 Domain Family Member 5	Protein Coding	Q92609	46	GC03M017157	1.89669179916382	https://www.genecards.org/cgi-bin/carddisp.pl?gene=TBC1D5
STX10	Syntaxin 10	Protein Coding	O60499	41	GC19M013144	1.89669179916382	https://www.genecards.org/cgi-bin/carddisp.pl?gene=STX10
HSPD1	Heat Shock Protein Family D (Hsp60) Member 1	Protein Coding	P10809	57	GC02M197486	1.88751113414764	https://www.genecards.org/cgi-bin/carddisp.pl?gene=HSPD1
BCL2	BCL2 Apoptosis Regulator	Protein Coding	P10415	59	GC18M063123	1.85462021827698	https://www.genecards.org/cgi-bin/carddisp.pl?gene=BCL2
UQCRC2	Ubiquinol-Cytochrome C Reductase Core Protein 2	Protein Coding	P22695	53	GC16P065624	1.85272681713104	https://www.genecards.org/cgi-bin/carddisp.pl?gene=UQCRC2
TBC1D15	TBC1 Domain Family Member 15	Protein Coding	Q8TC07	45	GC12P071839	1.84616136550903	https://www.genecards.org/cgi-bin/carddisp.pl?gene=TBC1D15
EEF1A1	Eukaryotic Translation Elongation Factor 1 Alpha 1	Protein Coding	P68104	52	GC06M091272	1.84061002731323	https://www.genecards.org/cgi-bin/carddisp.pl?gene=EEF1A1
RPL12	Ribosomal Protein L12	Protein Coding	P30050	48	GC09M127447	1.84061002731323	https://www.genecards.org/cgi-bin/carddisp.pl?gene=RPL12
RPS3	Ribosomal Protein S3	Protein Coding	P23396	52	GC11P085009	1.82820117473602	https://www.genecards.org/cgi-bin/carddisp.pl?gene=RPS3
MTPAP	Mitochondrial Poly(A) Polymerase	Protein Coding	Q9NVV4	48	GC10M035299	1.82820117473602	https://www.genecards.org/cgi-bin/carddisp.pl?gene=MTPAP
MIEF1	Mitochondrial Elongation Factor 1	Protein Coding	Q9NQG6	44	GC22P065166	1.82457208633423	https://www.genecards.org/cgi-bin/carddisp.pl?gene=MIEF1
UQCRC1	Ubiquinol-Cytochrome C Reductase Core Protein 1	Protein Coding	P31930	51	GC03M048598	1.82307541370392	https://www.genecards.org/cgi-bin/carddisp.pl?gene=UQCRC1
WIPI2	WD Repeat Domain, Phosphoinositide Interacting 2	Protein Coding	Q9Y4P8	50	GC07P005190	1.81938338279724	https://www.genecards.org/cgi-bin/carddisp.pl?gene=WIPI2
ATP6V1A	ATPase H+ Transporting V1 Subunit A	Protein Coding	P38606	54	GC03P113768	1.81547808647156	https://www.genecards.org/cgi-bin/carddisp.pl?gene=ATP6V1A
RPL18	Ribosomal Protein L18	Protein Coding	Q07020	51	GC19M048615	1.81547808647156	https://www.genecards.org/cgi-bin/carddisp.pl?gene=RPL18
VPS35	VPS35 Retromer Complex Component	Protein Coding	Q96QK1	51	GC16M047254	1.81547808647156	https://www.genecards.org/cgi-bin/carddisp.pl?gene=VPS35
PARL	Presenilin Associated Rhomboid Like	Protein Coding	Q9H300	48	GC03M183826	1.81080675125122	https://www.genecards.org/cgi-bin/carddisp.pl?gene=PARL
LDHA	Lactate Dehydrogenase A	Protein Coding	P00338	58	GC11P018394	1.80241549015045	https://www.genecards.org/cgi-bin/carddisp.pl?gene=LDHA
FASN	Fatty Acid Synthase	Protein Coding	P49327	57	GC17M082078	1.80241549015045	https://www.genecards.org/cgi-bin/carddisp.pl?gene=FASN
YWHAZ	Tyrosine 3-Monooxygenase/Tryptophan 5-Monooxygenase Activation Protein Zeta	Protein Coding	P63104	55	GC08M100917	1.80241549015045	https://www.genecards.org/cgi-bin/carddisp.pl?gene=YWHAZ
VWA8	Von Willebrand Factor A Domain Containing 8	Protein Coding	A3KMH1	41	GC13M041569	1.80069124698639	https://www.genecards.org/cgi-bin/carddisp.pl?gene=VWA8
PLSCR1	Phospholipid Scramblase 1	Protein Coding	O15162	50	GC03M146515	1.78899097442627	https://www.genecards.org/cgi-bin/carddisp.pl?gene=PLSCR1
GLS	Glutaminase	Protein Coding	O94925	58	GC02P190880	1.78898477554321	https://www.genecards.org/cgi-bin/carddisp.pl?gene=GLS
CTPS1	CTP Synthase 1	Protein Coding	P17812	54	GC01P040979	1.78898477554321	https://www.genecards.org/cgi-bin/carddisp.pl?gene=CTPS1
PAICS	Phosphoribosylaminoimidazole Carboxylase And Phosphoribosylaminoimidazolesuccinocarboxamide Synthase	Protein Coding	P22234	49	GC04P056435	1.78898477554321	https://www.genecards.org/cgi-bin/carddisp.pl?gene=PAICS
RPS5	Ribosomal Protein S5	Protein Coding	P46782	47	GC19P058386	1.78898477554321	https://www.genecards.org/cgi-bin/carddisp.pl?gene=RPS5
CYP51A1	Cytochrome P450 Family 51 Subfamily A Member 1	Protein Coding	Q16850	51	GC07M092112	1.77515280246735	https://www.genecards.org/cgi-bin/carddisp.pl?gene=CYP51A1
STT3B	STT3 Oligosaccharyltransferase Complex Catalytic Subunit B	Protein Coding	Q8TCJ2	49	GC03P031532	1.77515280246735	https://www.genecards.org/cgi-bin/carddisp.pl?gene=STT3B
SNX2	Sorting Nexin 2	Protein Coding	O60749	46	GC05P122774	1.77515280246735	https://www.genecards.org/cgi-bin/carddisp.pl?gene=SNX2
GDI2	GDP Dissociation Inhibitor 2	Protein Coding	P50395	45	GC10M005765	1.77515280246735	https://www.genecards.org/cgi-bin/carddisp.pl?gene=GDI2
ATAD3B	ATPase Family AAA Domain Containing 3B	Protein Coding	Q5T9A4	44	GC01P011096	1.77186107635498	https://www.genecards.org/cgi-bin/carddisp.pl?gene=ATAD3B
PGK2	Phosphoglycerate Kinase 2	Protein Coding	P07205	48	GC06M049785	1.763787150383	https://www.genecards.org/cgi-bin/carddisp.pl?gene=PGK2
ALDH2	Aldehyde Dehydrogenase 2 Family Member	Protein Coding	P05091	59	GC12P111766	1.7608814239502	https://www.genecards.org/cgi-bin/carddisp.pl?gene=ALDH2
NFE2L2	NFE2 Like BZIP Transcription Factor 2	Protein Coding	Q16236	60	GC02M177227	1.7474889755249	https://www.genecards.org/cgi-bin/carddisp.pl?gene=NFE2L2
SIRT3	Sirtuin 3	Protein Coding	Q9NTG7	56	GC11M000215	1.7474889755249	https://www.genecards.org/cgi-bin/carddisp.pl?gene=SIRT3
UBE2N	Ubiquitin Conjugating Enzyme E2 N	Protein Coding	P61088	55	GC12M093406	1.7474889755249	https://www.genecards.org/cgi-bin/carddisp.pl?gene=UBE2N
PGR-AS1	PGR Antisense RNA 1	RNA Gene		16	GC11P101131	1.74533879756927	https://www.genecards.org/cgi-bin/carddisp.pl?gene=PGR-AS1
MAVS	Mitochondrial Antiviral Signaling Protein	Protein Coding	Q7Z434	49	GC20P007615	1.73725569248199	https://www.genecards.org/cgi-bin/carddisp.pl?gene=MAVS
ATG16L1	Autophagy Related 16 Like 1	Protein Coding	Q676U5	51	GC02P233280	1.73365712165833	https://www.genecards.org/cgi-bin/carddisp.pl?gene=ATG16L1
LMAN1	Lectin, Mannose Binding 1	Protein Coding	P49257	53	GC18M059327	1.73083329200745	https://www.genecards.org/cgi-bin/carddisp.pl?gene=LMAN1
TUBB	Tubulin Beta Class I	Protein Coding	P07437	58	GC06P125470	1.72947096824646	https://www.genecards.org/cgi-bin/carddisp.pl?gene=TUBB
SDHA	Succinate Dehydrogenase Complex Flavoprotein Subunit A	Protein Coding	P31040	57	GC05P000223	1.72595107555389	https://www.genecards.org/cgi-bin/carddisp.pl?gene=SDHA
HSPA9	Heat Shock Protein Family A (Hsp70) Member 9	Protein Coding	P38646	56	GC05M138554	1.72595107555389	https://www.genecards.org/cgi-bin/carddisp.pl?gene=HSPA9
MTOR	Mechanistic Target Of Rapamycin Kinase	Protein Coding	P42345	64	GC01M011106	1.71938562393188	https://www.genecards.org/cgi-bin/carddisp.pl?gene=MTOR
TSG101	Tumor Susceptibility 101	Protein Coding	Q99816	52	GC11M018468	1.71383428573608	https://www.genecards.org/cgi-bin/carddisp.pl?gene=TSG101
FOXO3	Forkhead Box O3	Protein Coding	O43524	56	GC06P108559	1.70822036266327	https://www.genecards.org/cgi-bin/carddisp.pl?gene=FOXO3
NIPSNAP2	Nipsnap Homolog 2	Protein Coding	O75323	44	GC07P060365	1.70463013648987	https://www.genecards.org/cgi-bin/carddisp.pl?gene=NIPSNAP2
AKT1	AKT Serine/Threonine Kinase 1	Protein Coding	P31749	62	GC14M104769	1.70142543315887	https://www.genecards.org/cgi-bin/carddisp.pl?gene=AKT1
EIF2B1	Eukaryotic Translation Initiation Factor 2B Subunit Alpha	Protein Coding	Q14232	51	GC12M123620	1.70142543315887	https://www.genecards.org/cgi-bin/carddisp.pl?gene=EIF2B1
STOML2	Stomatin Like 2	Protein Coding	Q9UJZ1	45	GC09M035099	1.70142543315887	https://www.genecards.org/cgi-bin/carddisp.pl?gene=STOML2
AMFR	Autocrine Motility Factor Receptor	Protein Coding	Q9UKV5	51	GC16M056361	1.6954972743988	https://www.genecards.org/cgi-bin/carddisp.pl?gene=AMFR
TSPO	Translocator Protein	Protein Coding	B1AH88	53	GC22P043151	1.69319319725037	https://www.genecards.org/cgi-bin/carddisp.pl?gene=TSPO
EIF2S1	Eukaryotic Translation Initiation Factor 2 Subunit Alpha	Protein Coding	P05198	53	GC14P067359	1.69145202636719	https://www.genecards.org/cgi-bin/carddisp.pl?gene=EIF2S1
PFKP	Phosphofructokinase, Platelet	Protein Coding	Q01813	52	GC10P003066	1.69145202636719	https://www.genecards.org/cgi-bin/carddisp.pl?gene=PFKP
NUP93	Nucleoporin 93	Protein Coding	Q8N1F7	49	GC16P067829	1.69145202636719	https://www.genecards.org/cgi-bin/carddisp.pl?gene=NUP93
FXR2	FMR1 Autosomal Homolog 2	Protein Coding	P51116	48	GC17M016974	1.69145202636719	https://www.genecards.org/cgi-bin/carddisp.pl?gene=FXR2
ACIN1	Apoptotic Chromatin Condensation Inducer 1	Protein Coding	Q9UKV3	46	GC14M023058	1.69145202636719	https://www.genecards.org/cgi-bin/carddisp.pl?gene=ACIN1
CRNKL1	Crooked Neck Pre-MRNA Splicing Factor 1	Protein Coding	Q9BZJ0	43	GC20M020034	1.69145202636719	https://www.genecards.org/cgi-bin/carddisp.pl?gene=CRNKL1
BAG6	BAG Cochaperone 6	Protein Coding	P46379	46	GC06M031639	1.68870234489441	https://www.genecards.org/cgi-bin/carddisp.pl?gene=BAG6
TSC2	TSC Complex Subunit 2	Protein Coding	P49815	60	GC16P065017	1.68395805358887	https://www.genecards.org/cgi-bin/carddisp.pl?gene=TSC2
RB1CC1	RB1 Inducible Coiled-Coil 1	Protein Coding	Q8TDY2	52	GC08M052622	1.6824346780777	https://www.genecards.org/cgi-bin/carddisp.pl?gene=RB1CC1
IDH2	Isocitrate Dehydrogenase (NADP(+)) 2	Protein Coding	P48735	60	GC15M090083	1.6756397485733	https://www.genecards.org/cgi-bin/carddisp.pl?gene=IDH2
TFRC	Transferrin Receptor	Protein Coding	P02786	59	GC03M196259	1.6756397485733	https://www.genecards.org/cgi-bin/carddisp.pl?gene=TFRC
TARDBP	TAR DNA Binding Protein	Protein Coding	Q13148	56	GC01P012787	1.6756397485733	https://www.genecards.org/cgi-bin/carddisp.pl?gene=TARDBP
RNF31	Ring Finger Protein 31	Protein Coding	Q96EP0	48	GC14P024146	1.67391550540924	https://www.genecards.org/cgi-bin/carddisp.pl?gene=RNF31
HSPB1	Heat Shock Protein Family B (Small) Member 1	Protein Coding	P04792	60	GC07P076302	1.67344450950623	https://www.genecards.org/cgi-bin/carddisp.pl?gene=HSPB1
CHAF1B	Chromatin Assembly Factor 1 Subunit B	Protein Coding	Q13112	48	GC21P036385	1.66242516040802	https://www.genecards.org/cgi-bin/carddisp.pl?gene=CHAF1B
PARP1	Poly(ADP-Ribose) Polymerase 1	Protein Coding	P09874	59	GC01M226360	1.66220903396606	https://www.genecards.org/cgi-bin/carddisp.pl?gene=PARP1
UBA1	Ubiquitin Like Modifier Activating Enzyme 1	Protein Coding	P22314	57	GC0XP047190	1.66220903396606	https://www.genecards.org/cgi-bin/carddisp.pl?gene=UBA1
SUCLA2	Succinate-CoA Ligase ADP-Forming Subunit Beta	Protein Coding	Q9P2R7	54	GC13M047745	1.66220903396606	https://www.genecards.org/cgi-bin/carddisp.pl?gene=SUCLA2
MRPL37	Mitochondrial Ribosomal Protein L37	Protein Coding	Q9BZE1	42	GC01P054185	1.66220903396606	https://www.genecards.org/cgi-bin/carddisp.pl?gene=MRPL37
TIMM44	Translocase Of Inner Mitochondrial Membrane 44	Protein Coding	O43615	46	GC19M007926	1.66072201728821	https://www.genecards.org/cgi-bin/carddisp.pl?gene=TIMM44
RETREG1	Reticulophagy Regulator 1	Protein Coding	Q9H6L5	47	GC05M016559	1.65385174751282	https://www.genecards.org/cgi-bin/carddisp.pl?gene=RETREG1
ATM	ATM Serine/Threonine Kinase	Protein Coding	Q13315	61	GC11P108223	1.64873480796814	https://www.genecards.org/cgi-bin/carddisp.pl?gene=ATM
HK1	Hexokinase 1	Protein Coding	P19367	58	GC10P069269	1.6483770608902	https://www.genecards.org/cgi-bin/carddisp.pl?gene=HK1
NDUFV1	NADH:Ubiquinone Oxidoreductase Core Subunit V1	Protein Coding	P49821	54	GC11P084723	1.6483770608902	https://www.genecards.org/cgi-bin/carddisp.pl?gene=NDUFV1
VAPA	VAMP Associated Protein A	Protein Coding	Q9P0L0	51	GC18P009938	1.6483770608902	https://www.genecards.org/cgi-bin/carddisp.pl?gene=VAPA
UBXN1	UBX Domain Protein 1	Protein Coding	Q04323	41	GC11M121073	1.6483770608902	https://www.genecards.org/cgi-bin/carddisp.pl?gene=UBXN1
MEG3	Maternally Expressed 3	RNA Gene		34	GC14P115583	1.6483770608902	https://www.genecards.org/cgi-bin/carddisp.pl?gene=MEG3
CLINT1	Clathrin Interactor 1	Protein Coding	Q14677	47	GC05M157785	1.64713251590729	https://www.genecards.org/cgi-bin/carddisp.pl?gene=CLINT1
SRSF4	Serine And Arginine Rich Splicing Factor 4	Protein Coding	Q08170	43	GC01M029147	1.64713251590729	https://www.genecards.org/cgi-bin/carddisp.pl?gene=SRSF4
UBE2D3	Ubiquitin Conjugating Enzyme E2 D3	Protein Coding	P61077	52	GC04M102794	1.63410568237305	https://www.genecards.org/cgi-bin/carddisp.pl?gene=UBE2D3
MON2	MON2 Homolog, Regulator Of Endosome-To-Golgi Trafficking	Protein Coding	Q7Z3U7	37	GC12P062466	1.63410568237305	https://www.genecards.org/cgi-bin/carddisp.pl?gene=MON2
MAPK9	Mitogen-Activated Protein Kinase 9	Protein Coding	P45984	56	GC05M180292	1.63303589820862	https://www.genecards.org/cgi-bin/carddisp.pl?gene=MAPK9
MAP2K7	Mitogen-Activated Protein Kinase Kinase 7	Protein Coding	O14733	52	GC19P007903	1.63303589820862	https://www.genecards.org/cgi-bin/carddisp.pl?gene=MAP2K7
PRPF8	Pre-MRNA Processing Factor 8	Protein Coding	Q6P2Q9	50	GC17M001650	1.62665629386902	https://www.genecards.org/cgi-bin/carddisp.pl?gene=PRPF8
LONP1	Lon Peptidase 1, Mitochondrial	Protein Coding	P36776	54	GC19M005691	1.62614500522614	https://www.genecards.org/cgi-bin/carddisp.pl?gene=LONP1
OCIAD1	OCIA Domain Containing 1	Protein Coding	Q9NX40	39	GC04P048805	1.62129878997803	https://www.genecards.org/cgi-bin/carddisp.pl?gene=OCIAD1
SIAH3	Siah E3 Ubiquitin Protein Ligase Family Member 3	Protein Coding	Q8IW03	34	GC13M045777	1.62129878997803	https://www.genecards.org/cgi-bin/carddisp.pl?gene=SIAH3
ARMCX3	Armadillo Repeat Containing X-Linked 3	Protein Coding	Q9UH62	37	GC0XP101622	1.61935019493103	https://www.genecards.org/cgi-bin/carddisp.pl?gene=ARMCX3
VIM	Vimentin	Protein Coding	P08670	60	GC10P017227	1.61481201648712	https://www.genecards.org/cgi-bin/carddisp.pl?gene=VIM
DSP	Desmoplakin	Protein Coding	P15924	58	GC06P007541	1.6040575504303	https://www.genecards.org/cgi-bin/carddisp.pl?gene=DSP
MIF	Macrophage Migration Inhibitory Factor	Protein Coding	P14174	56	GC22P023894	1.6040575504303	https://www.genecards.org/cgi-bin/carddisp.pl?gene=MIF
STEAP3	STEAP3 Metalloreductase	Protein Coding	Q658P3	53	GC02P141298	1.6040575504303	https://www.genecards.org/cgi-bin/carddisp.pl?gene=STEAP3
FADS2	Fatty Acid Desaturase 2	Protein Coding	O95864	52	GC11P061792	1.6040575504303	https://www.genecards.org/cgi-bin/carddisp.pl?gene=FADS2
SLC25A24	Solute Carrier Family 25 Member 24	Protein Coding	Q6NUK1	51	GC01M108134	1.6040575504303	https://www.genecards.org/cgi-bin/carddisp.pl?gene=SLC25A24
TOM1	Target Of Myb1 Membrane Trafficking Protein	Protein Coding	O60784	48	GC22P035299	1.6040575504303	https://www.genecards.org/cgi-bin/carddisp.pl?gene=TOM1
NAA10	N-Alpha-Acetyltransferase 10, NatA Catalytic Subunit	Protein Coding	P41227	54	GC0XM153929	1.59323310852051	https://www.genecards.org/cgi-bin/carddisp.pl?gene=NAA10
NAA16	N-Alpha-Acetyltransferase 16, NatA Auxiliary Subunit	Protein Coding	Q6N069	38	GC13P041311	1.59323310852051	https://www.genecards.org/cgi-bin/carddisp.pl?gene=NAA16
PRKCD	Protein Kinase C Delta	Protein Coding	Q05655	60	GC03P053156	1.5902863740921	https://www.genecards.org/cgi-bin/carddisp.pl?gene=PRKCD
HSPA1A	Heat Shock Protein Family A (Hsp70) Member 1A	Protein Coding	P0DMV8	55	GC06P125509	1.5902863740921	https://www.genecards.org/cgi-bin/carddisp.pl?gene=HSPA1A
HNRNPM	Heterogeneous Nuclear Ribonucleoprotein M	Protein Coding	P52272	44	GC19P008444	1.5902863740921	https://www.genecards.org/cgi-bin/carddisp.pl?gene=HNRNPM
ANXA5	Annexin A5	Protein Coding	P08758	56	GC04M121667	1.5895744562149	https://www.genecards.org/cgi-bin/carddisp.pl?gene=ANXA5
MAP2K3	Mitogen-Activated Protein Kinase Kinase 3	Protein Coding	P46734	56	GC17P100934	1.5881644487381	https://www.genecards.org/cgi-bin/carddisp.pl?gene=MAP2K3
FBXW7	F-Box And WD Repeat Domain Containing 7	Protein Coding	Q969H0	54	GC04M152321	1.5881644487381	https://www.genecards.org/cgi-bin/carddisp.pl?gene=FBXW7
NAXE	NAD(P)HX Epimerase	Protein Coding	Q8NCW5	48	GC01P156591	1.5881644487381	https://www.genecards.org/cgi-bin/carddisp.pl?gene=NAXE
EMC1	ER Membrane Protein Complex Subunit 1	Protein Coding	Q8N766	47	GC01M019215	1.5881644487381	https://www.genecards.org/cgi-bin/carddisp.pl?gene=EMC1
FBXL4	F-Box And Leucine Rich Repeat Protein 4	Protein Coding	Q9UKA2	47	GC06M098868	1.5881644487381	https://www.genecards.org/cgi-bin/carddisp.pl?gene=FBXL4
SEC22B	SEC22 Homolog B, Vesicle Trafficking Protein	Protein Coding	O75396	43	GC01M120150	1.5881644487381	https://www.genecards.org/cgi-bin/carddisp.pl?gene=SEC22B
SCAMP3	Secretory Carrier Membrane Protein 3	Protein Coding	O14828	40	GC01M155255	1.5881644487381	https://www.genecards.org/cgi-bin/carddisp.pl?gene=SCAMP3
PRKAA2	Protein Kinase AMP-Activated Catalytic Subunit Alpha 2	Protein Coding	P54646	58	GC01P056645	1.58723092079163	https://www.genecards.org/cgi-bin/carddisp.pl?gene=PRKAA2
APP	Amyloid Beta Precursor Protein	Protein Coding	P05067	59	GC21M025880	1.58327758312225	https://www.genecards.org/cgi-bin/carddisp.pl?gene=APP
ACTB	Actin Beta	Protein Coding	P60709	58	GC07M005527	1.57756328582764	https://www.genecards.org/cgi-bin/carddisp.pl?gene=ACTB
PKM	Pyruvate Kinase M1/2	Protein Coding	P14618	57	GC15M072199	1.57756328582764	https://www.genecards.org/cgi-bin/carddisp.pl?gene=PKM
TUBB4B	Tubulin Beta 4B Class IVb	Protein Coding	P68371	52	GC09P137241	1.57756328582764	https://www.genecards.org/cgi-bin/carddisp.pl?gene=TUBB4B
HNRNPU	Heterogeneous Nuclear Ribonucleoprotein U	Protein Coding	Q00839	51	GC01M244844	1.57756328582764	https://www.genecards.org/cgi-bin/carddisp.pl?gene=HNRNPU
TUBB6	Tubulin Beta 6 Class V	Protein Coding	Q9BUF5	51	GC18P012307	1.57756328582764	https://www.genecards.org/cgi-bin/carddisp.pl?gene=TUBB6
HNRNPH1	Heterogeneous Nuclear Ribonucleoprotein H1	Protein Coding	P31943	50	GC05M179614	1.57756328582764	https://www.genecards.org/cgi-bin/carddisp.pl?gene=HNRNPH1
TUBA1C	Tubulin Alpha 1c	Protein Coding	Q9BQE3	48	GC12P049188	1.57756328582764	https://www.genecards.org/cgi-bin/carddisp.pl?gene=TUBA1C
PDIA6	Protein Disulfide Isomerase Family A Member 6	Protein Coding	Q15084	43	GC02M010784	1.57756328582764	https://www.genecards.org/cgi-bin/carddisp.pl?gene=PDIA6
GPD2	Glycerol-3-Phosphate Dehydrogenase 2	Protein Coding	P43304	55	GC02P156408	1.57159423828125	https://www.genecards.org/cgi-bin/carddisp.pl?gene=GPD2
HSPA1L	Heat Shock Protein Family A (Hsp70) Member 1 Like	Protein Coding	P34931	51	GC06M031809	1.57159423828125	https://www.genecards.org/cgi-bin/carddisp.pl?gene=HSPA1L
RMDN3	Regulator Of Microtubule Dynamics 3	Protein Coding	Q96TC7	45	GC15M040735	1.57159423828125	https://www.genecards.org/cgi-bin/carddisp.pl?gene=RMDN3
CCZ1B	CCZ1 Homolog B, Vacuolar Protein Trafficking And Biogenesis Associated	Protein Coding	P86790	35	GC07M006794	1.57159423828125	https://www.genecards.org/cgi-bin/carddisp.pl?gene=CCZ1B
BLOC1S1	Biogenesis Of Lysosomal Organelles Complex 1 Subunit 1	Protein Coding	P78537	44	GC12P059598	1.56559479236603	https://www.genecards.org/cgi-bin/carddisp.pl?gene=BLOC1S1
HILPDA	Hypoxia Inducible Lipid Droplet Associated	Protein Coding	Q9Y5L2	40	GC07P135011	1.56559479236603	https://www.genecards.org/cgi-bin/carddisp.pl?gene=HILPDA
GAPDH	Glyceraldehyde-3-Phosphate Dehydrogenase	Protein Coding	P04406	59	GC12P035940	1.56450068950653	https://www.genecards.org/cgi-bin/carddisp.pl?gene=GAPDH
IMPDH2	Inosine Monophosphate Dehydrogenase 2	Protein Coding	P12268	57	GC03M053464	1.56450068950653	https://www.genecards.org/cgi-bin/carddisp.pl?gene=IMPDH2
MYH9	Myosin Heavy Chain 9	Protein Coding	P35579	56	GC22M036281	1.56450068950653	https://www.genecards.org/cgi-bin/carddisp.pl?gene=MYH9
HSP90B1	Heat Shock Protein 90 Beta Family Member 1	Protein Coding	P14625	55	GC12P103930	1.56450068950653	https://www.genecards.org/cgi-bin/carddisp.pl?gene=HSP90B1
FUS	FUS RNA Binding Protein	Protein Coding	P35637	53	GC16P031180	1.56450068950653	https://www.genecards.org/cgi-bin/carddisp.pl?gene=FUS
PFAS	Phosphoribosylformylglycinamidine Synthase	Protein Coding	O15067	51	GC17P008247	1.56450068950653	https://www.genecards.org/cgi-bin/carddisp.pl?gene=PFAS
RPL7	Ribosomal Protein L7	Protein Coding	P18124	49	GC08M073290	1.56450068950653	https://www.genecards.org/cgi-bin/carddisp.pl?gene=RPL7
NPLOC4	NPL4 Homolog, Ubiquitin Recognition Factor	Protein Coding	Q8TAT6	48	GC17M081556	1.56450068950653	https://www.genecards.org/cgi-bin/carddisp.pl?gene=NPLOC4
RAB1B	RAB1B, Member RAS Oncogene Family	Protein Coding	Q9H0U4	48	GC11P084621	1.56450068950653	https://www.genecards.org/cgi-bin/carddisp.pl?gene=RAB1B
ARIH1	Ariadne RBR E3 Ubiquitin Protein Ligase 1	Protein Coding	Q9Y4X5	45	GC15P072474	1.56450068950653	https://www.genecards.org/cgi-bin/carddisp.pl?gene=ARIH1
CCT3	Chaperonin Containing TCP1 Subunit 3	Protein Coding	P49368	45	GC01M156308	1.56450068950653	https://www.genecards.org/cgi-bin/carddisp.pl?gene=CCT3
TIMM23	Translocase Of Inner Mitochondrial Membrane 23	Protein Coding	O14925	42	GC10P045972	1.55425071716309	https://www.genecards.org/cgi-bin/carddisp.pl?gene=TIMM23
YWHAE	Tyrosine 3-Monooxygenase/Tryptophan 5-Monooxygenase Activation Protein Epsilon	Protein Coding	P62258	57	GC17M016100	1.55106997489929	https://www.genecards.org/cgi-bin/carddisp.pl?gene=YWHAE
RPL11	Ribosomal Protein L11	Protein Coding	P62913	56	GC01P023691	1.55106997489929	https://www.genecards.org/cgi-bin/carddisp.pl?gene=RPL11
MCM7	Minichromosome Maintenance Complex Component 7	Protein Coding	P33993	55	GC07M100092	1.55106997489929	https://www.genecards.org/cgi-bin/carddisp.pl?gene=MCM7
SHMT2	Serine Hydroxymethyltransferase 2	Protein Coding	P34897	55	GC12P057229	1.55106997489929	https://www.genecards.org/cgi-bin/carddisp.pl?gene=SHMT2
CFL1	Cofilin 1	Protein Coding	P23528	54	GC11M065823	1.55106997489929	https://www.genecards.org/cgi-bin/carddisp.pl?gene=CFL1
SPTBN1	Spectrin Beta, Non-Erythrocytic 1	Protein Coding	Q01082	54	GC02P054456	1.55106997489929	https://www.genecards.org/cgi-bin/carddisp.pl?gene=SPTBN1
EPRS1	Glutamyl-Prolyl-TRNA Synthetase 1	Protein Coding	P07814	53	GC01M219969	1.55106997489929	https://www.genecards.org/cgi-bin/carddisp.pl?gene=EPRS1
TRIM25	Tripartite Motif Containing 25	Protein Coding	Q14258	53	GC17M056836	1.55106997489929	https://www.genecards.org/cgi-bin/carddisp.pl?gene=TRIM25
NUP155	Nucleoporin 155	Protein Coding	O75694	52	GC05M037288	1.55106997489929	https://www.genecards.org/cgi-bin/carddisp.pl?gene=NUP155
PLEC	Plectin	Protein Coding	Q15149	52	GC08M146461	1.55106997489929	https://www.genecards.org/cgi-bin/carddisp.pl?gene=PLEC
RPL21	Ribosomal Protein L21	Protein Coding	P46778	51	GC13P027251	1.55106997489929	https://www.genecards.org/cgi-bin/carddisp.pl?gene=RPL21
RPL8	Ribosomal Protein L8	Protein Coding	P62917	49	GC08M146514	1.55106997489929	https://www.genecards.org/cgi-bin/carddisp.pl?gene=RPL8
RPLP0	Ribosomal Protein Lateral Stalk Subunit P0	Protein Coding	P05388	49	GC12M120196	1.55106997489929	https://www.genecards.org/cgi-bin/carddisp.pl?gene=RPLP0
RPS15A	Ribosomal Protein S15a	Protein Coding	P62244	49	GC16M018781	1.55106997489929	https://www.genecards.org/cgi-bin/carddisp.pl?gene=RPS15A
ABCB10	ATP Binding Cassette Subfamily B Member 10	Protein Coding	Q9NRK6	48	GC01M229516	1.55106997489929	https://www.genecards.org/cgi-bin/carddisp.pl?gene=ABCB10
HNRNPD	Heterogeneous Nuclear Ribonucleoprotein D	Protein Coding	Q14103	48	GC04M082352	1.55106997489929	https://www.genecards.org/cgi-bin/carddisp.pl?gene=HNRNPD
RPS2	Ribosomal Protein S2	Protein Coding	P15880	48	GC16M017298	1.55106997489929	https://www.genecards.org/cgi-bin/carddisp.pl?gene=RPS2
RPS3A	Ribosomal Protein S3A	Protein Coding	P61247	47	GC04P151099	1.55106997489929	https://www.genecards.org/cgi-bin/carddisp.pl?gene=RPS3A
CCT4	Chaperonin Containing TCP1 Subunit 4	Protein Coding	P50991	46	GC02M061868	1.55106997489929	https://www.genecards.org/cgi-bin/carddisp.pl?gene=CCT4
RPS18	Ribosomal Protein S18	Protein Coding	P62269	45	GC06P125555	1.55106997489929	https://www.genecards.org/cgi-bin/carddisp.pl?gene=RPS18
ROCK2	Rho Associated Coiled-Coil Containing Protein Kinase 2	Protein Coding	O75116	54	GC02M011437	1.53832292556763	https://www.genecards.org/cgi-bin/carddisp.pl?gene=ROCK2
EIF2AK2	Eukaryotic Translation Initiation Factor 2 Alpha Kinase 2	Protein Coding	P19525	58	GC02M037099	1.53723800182343	https://www.genecards.org/cgi-bin/carddisp.pl?gene=EIF2AK2
GLUD1	Glutamate Dehydrogenase 1	Protein Coding	P00367	58	GC10M087050	1.53723800182343	https://www.genecards.org/cgi-bin/carddisp.pl?gene=GLUD1
PRKDC	Protein Kinase, DNA-Activated, Catalytic Subunit	Protein Coding	P78527	58	GC08M047773	1.53723800182343	https://www.genecards.org/cgi-bin/carddisp.pl?gene=PRKDC
EEF2	Eukaryotic Translation Elongation Factor 2	Protein Coding	P13639	57	GC19M003976	1.53723800182343	https://www.genecards.org/cgi-bin/carddisp.pl?gene=EEF2
TUBB4A	Tubulin Beta 4A Class IVa	Protein Coding	P04350	56	GC19M019027	1.53723800182343	https://www.genecards.org/cgi-bin/carddisp.pl?gene=TUBB4A
TRAF6	TNF Receptor Associated Factor 6	Protein Coding	Q9Y4K3	55	GC11M036467	1.53723800182343	https://www.genecards.org/cgi-bin/carddisp.pl?gene=TRAF6
UMPS	Uridine Monophosphate Synthetase	Protein Coding	P11172	55	GC03P124730	1.53723800182343	https://www.genecards.org/cgi-bin/carddisp.pl?gene=UMPS
EIF4A1	Eukaryotic Translation Initiation Factor 4A1	Protein Coding	P60842	54	GC17P007572	1.53723800182343	https://www.genecards.org/cgi-bin/carddisp.pl?gene=EIF4A1
GANAB	Glucosidase II Alpha Subunit	Protein Coding	Q14697	54	GC11M121068	1.53723800182343	https://www.genecards.org/cgi-bin/carddisp.pl?gene=GANAB
PYCR1	Pyrroline-5-Carboxylate Reductase 1	Protein Coding	P32322	54	GC17M081932	1.53723800182343	https://www.genecards.org/cgi-bin/carddisp.pl?gene=PYCR1
YWHAH	Tyrosine 3-Monooxygenase/Tryptophan 5-Monooxygenase Activation Protein Eta	Protein Coding	Q04917	54	GC22P031944	1.53723800182343	https://www.genecards.org/cgi-bin/carddisp.pl?gene=YWHAH
RUVBL1	RuvB Like AAA ATPase 1	Protein Coding	Q9Y265	53	GC03M128064	1.53723800182343	https://www.genecards.org/cgi-bin/carddisp.pl?gene=RUVBL1
EIF4A3	Eukaryotic Translation Initiation Factor 4A3	Protein Coding	P38919	52	GC17M080135	1.53723800182343	https://www.genecards.org/cgi-bin/carddisp.pl?gene=EIF4A3
IDH3A	Isocitrate Dehydrogenase (NAD(+)) 3 Catalytic Subunit Alpha	Protein Coding	P50213	52	GC15P078131	1.53723800182343	https://www.genecards.org/cgi-bin/carddisp.pl?gene=IDH3A
RAN	RAN, Member RAS Oncogene Family	Protein Coding	P62826	52	GC12P131329	1.53723800182343	https://www.genecards.org/cgi-bin/carddisp.pl?gene=RAN
DARS2	Aspartyl-TRNA Synthetase 2, Mitochondrial	Protein Coding	Q6PI48	51	GC01P173824	1.53723800182343	https://www.genecards.org/cgi-bin/carddisp.pl?gene=DARS2
NCAPD2	Non-SMC Condensin I Complex Subunit D2	Protein Coding	Q15021	50	GC12P006493	1.53723800182343	https://www.genecards.org/cgi-bin/carddisp.pl?gene=NCAPD2
SARS1	Seryl-TRNA Synthetase 1	Protein Coding	P49591	50	GC01P109341	1.53723800182343	https://www.genecards.org/cgi-bin/carddisp.pl?gene=SARS1
CCT7	Chaperonin Containing TCP1 Subunit 7	Protein Coding	Q99832	49	GC02P073233	1.53723800182343	https://www.genecards.org/cgi-bin/carddisp.pl?gene=CCT7
EIF3F	Eukaryotic Translation Initiation Factor 3 Subunit F	Protein Coding	O00303	49	GC11P007970	1.53723800182343	https://www.genecards.org/cgi-bin/carddisp.pl?gene=EIF3F
GMPPA	GDP-Mannose Pyrophosphorylase A	Protein Coding	Q96IJ6	49	GC02P219498	1.53723800182343	https://www.genecards.org/cgi-bin/carddisp.pl?gene=GMPPA
RPL4	Ribosomal Protein L4	Protein Coding	P36578	49	GC15M066498	1.53723800182343	https://www.genecards.org/cgi-bin/carddisp.pl?gene=RPL4
CSE1L	Chromosome Segregation 1 Like	Protein Coding	P55060	48	GC20P049046	1.53723800182343	https://www.genecards.org/cgi-bin/carddisp.pl?gene=CSE1L
RPL9	Ribosomal Protein L9	Protein Coding	P32969	48	GC04M039452	1.53723800182343	https://www.genecards.org/cgi-bin/carddisp.pl?gene=RPL9
RPS9	Ribosomal Protein S9	Protein Coding	P46781	48	GC19P111726	1.53723800182343	https://www.genecards.org/cgi-bin/carddisp.pl?gene=RPS9
MTCH2	Mitochondrial Carrier 2	Protein Coding	Q9Y6C9	47	GC11M047604	1.53723800182343	https://www.genecards.org/cgi-bin/carddisp.pl?gene=MTCH2
CAND1	Cullin Associated And Neddylation Dissociated 1	Protein Coding	Q86VP6	46	GC12P067274	1.53723800182343	https://www.genecards.org/cgi-bin/carddisp.pl?gene=CAND1
DAP3	Death Associated Protein 3	Protein Coding	P51398	46	GC01P160687	1.53723800182343	https://www.genecards.org/cgi-bin/carddisp.pl?gene=DAP3
EEF1G	Eukaryotic Translation Elongation Factor 1 Gamma	Protein Coding	P26641	46	GC11M121059	1.53723800182343	https://www.genecards.org/cgi-bin/carddisp.pl?gene=EEF1G
RFC3	Replication Factor C Subunit 3	Protein Coding	P40938	45	GC13P033818	1.53723800182343	https://www.genecards.org/cgi-bin/carddisp.pl?gene=RFC3
SF3A1	Splicing Factor 3a Subunit 1	Protein Coding	Q15459	44	GC22M030331	1.53723800182343	https://www.genecards.org/cgi-bin/carddisp.pl?gene=SF3A1
ACTR1A	Actin Related Protein 1A	Protein Coding	P61163	43	GC10M102479	1.53723800182343	https://www.genecards.org/cgi-bin/carddisp.pl?gene=ACTR1A
ESYT1	Extended Synaptotagmin 1	Protein Coding	Q9BSJ8	44	GC12P059625	1.5360187292099	https://www.genecards.org/cgi-bin/carddisp.pl?gene=ESYT1
NFKB1	Nuclear Factor Kappa B Subunit 1	Protein Coding	P19838	61	GC04P102501	1.52526032924652	https://www.genecards.org/cgi-bin/carddisp.pl?gene=NFKB1
PHGDH	Phosphoglycerate Dehydrogenase	Protein Coding	O43175	59	GC01P119660	1.52296662330627	https://www.genecards.org/cgi-bin/carddisp.pl?gene=PHGDH
JUP	Junction Plakoglobin	Protein Coding	P14923	57	GC17M041754	1.52296662330627	https://www.genecards.org/cgi-bin/carddisp.pl?gene=JUP
ENO1	Enolase 1	Protein Coding	P06733	56	GC01M008861	1.52296662330627	https://www.genecards.org/cgi-bin/carddisp.pl?gene=ENO1
TUBG1	Tubulin Gamma 1	Protein Coding	P23258	56	GC17P042609	1.52296662330627	https://www.genecards.org/cgi-bin/carddisp.pl?gene=TUBG1
XPO1	Exportin 1	Protein Coding	O14980	56	GC02M061445	1.52296662330627	https://www.genecards.org/cgi-bin/carddisp.pl?gene=XPO1
TMPO	Thymopoietin	Protein Coding	P42166	55	GC12P098515	1.52296662330627	https://www.genecards.org/cgi-bin/carddisp.pl?gene=TMPO
CTNND1	Catenin Delta 1	Protein Coding	O60716	53	GC11P058548	1.52296662330627	https://www.genecards.org/cgi-bin/carddisp.pl?gene=CTNND1
EIF4A2	Eukaryotic Translation Initiation Factor 4A2	Protein Coding	Q14240	53	GC03P186783	1.52296662330627	https://www.genecards.org/cgi-bin/carddisp.pl?gene=EIF4A2
BCKDK	Branched Chain Keto Acid Dehydrogenase Kinase	Protein Coding	O14874	52	GC16P066096	1.52296662330627	https://www.genecards.org/cgi-bin/carddisp.pl?gene=BCKDK
CNP	2',3'-Cyclic Nucleotide 3' Phosphodiesterase	Protein Coding	P09543	52	GC17P041966	1.52296662330627	https://www.genecards.org/cgi-bin/carddisp.pl?gene=CNP
NPEPPS	Aminopeptidase Puromycin Sensitive	Protein Coding	P55786	51	GC17P047522	1.52296662330627	https://www.genecards.org/cgi-bin/carddisp.pl?gene=NPEPPS
RPL15	Ribosomal Protein L15	Protein Coding	P61313	51	GC03P023916	1.52296662330627	https://www.genecards.org/cgi-bin/carddisp.pl?gene=RPL15
DDX39B	DExD-Box Helicase 39B	Protein Coding	Q13838	50	GC06M031530	1.52296662330627	https://www.genecards.org/cgi-bin/carddisp.pl?gene=DDX39B
PIGK	Phosphatidylinositol Glycan Anchor Biosynthesis Class K	Protein Coding	Q92643	50	GC01M077088	1.52296662330627	https://www.genecards.org/cgi-bin/carddisp.pl?gene=PIGK
SEC23A	SEC23 Homolog A, COPII Coat Complex Component	Protein Coding	Q15436	50	GC14M039031	1.52296662330627	https://www.genecards.org/cgi-bin/carddisp.pl?gene=SEC23A
AAAS	Aladin WD Repeat Nucleoporin	Protein Coding	Q9NRG9	49	GC12M053307	1.52296662330627	https://www.genecards.org/cgi-bin/carddisp.pl?gene=AAAS
C9orf72	C9orf72-SMCR8 Complex Subunit	Protein Coding	Q96LT7	49	GC09M029474	1.52296662330627	https://www.genecards.org/cgi-bin/carddisp.pl?gene=C9orf72
HS2ST1	Heparan Sulfate 2-O-Sulfotransferase 1	Protein Coding	Q7LGA3	49	GC01P086914	1.52296662330627	https://www.genecards.org/cgi-bin/carddisp.pl?gene=HS2ST1
SMARCAD1	SWI/SNF-Related, Matrix-Associated Actin-Dependent Regulator Of Chromatin, Subfamily A, Containing DEAD/H Box 1	Protein Coding	Q9H4L7	49	GC04P094207	1.52296662330627	https://www.genecards.org/cgi-bin/carddisp.pl?gene=SMARCAD1
FAF2	Fas Associated Factor Family Member 2	Protein Coding	Q96CS3	47	GC05P176447	1.52296662330627	https://www.genecards.org/cgi-bin/carddisp.pl?gene=FAF2
RPL28	Ribosomal Protein L28	Protein Coding	P46779	47	GC19P103732	1.52296662330627	https://www.genecards.org/cgi-bin/carddisp.pl?gene=RPL28
PREB	Prolactin Regulatory Element Binding	Protein Coding	Q9HCU5	46	GC02M027130	1.52296662330627	https://www.genecards.org/cgi-bin/carddisp.pl?gene=PREB
ZC3HAV1	Zinc Finger CCCH-Type Containing, Antiviral 1	Protein Coding	Q7Z2W4	46	GC07M139108	1.52296662330627	https://www.genecards.org/cgi-bin/carddisp.pl?gene=ZC3HAV1
CORO1C	Coronin 1C	Protein Coding	Q9ULV4	45	GC12M108645	1.52296662330627	https://www.genecards.org/cgi-bin/carddisp.pl?gene=CORO1C
ESYT2	Extended Synaptotagmin 2	Protein Coding	A0FGR8	44	GC07M158730	1.52296662330627	https://www.genecards.org/cgi-bin/carddisp.pl?gene=ESYT2
CCDC47	Coiled-Coil Domain Containing 47	Protein Coding	Q96A33	43	GC17M063745	1.52296662330627	https://www.genecards.org/cgi-bin/carddisp.pl?gene=CCDC47
WDR41	WD Repeat Domain 41	Protein Coding	Q9HAD4	43	GC05M077425	1.52296662330627	https://www.genecards.org/cgi-bin/carddisp.pl?gene=WDR41
ACTBL2	Actin Beta Like 2	Protein Coding	Q562R1	40	GC05M057480	1.52296662330627	https://www.genecards.org/cgi-bin/carddisp.pl?gene=ACTBL2
MAPK8	Mitogen-Activated Protein Kinase 8	Protein Coding	P45983	58	GC10P048306	1.52067756652832	https://www.genecards.org/cgi-bin/carddisp.pl?gene=MAPK8
CAT	Catalase	Protein Coding	P04040	60	GC11P034460	1.51182949542999	https://www.genecards.org/cgi-bin/carddisp.pl?gene=CAT
TMEM43	Transmembrane Protein 43	Protein Coding	Q9BTV4	50	GC03P020323	1.51182949542999	https://www.genecards.org/cgi-bin/carddisp.pl?gene=TMEM43
CHKB-CPT1B	CHKB-CPT1B Readthrough (NMD Candidate)	RNA Gene		23	GC22M050568	1.50826239585876	https://www.genecards.org/cgi-bin/carddisp.pl?gene=CHKB-CPT1B
UCHL1	Ubiquitin C-Terminal Hydrolase L1	Protein Coding	P09936	61	GC04P041256	1.50821113586426	https://www.genecards.org/cgi-bin/carddisp.pl?gene=UCHL1
MAP3K7	Mitogen-Activated Protein Kinase Kinase Kinase 7	Protein Coding	O43318	59	GC06M090513	1.50821113586426	https://www.genecards.org/cgi-bin/carddisp.pl?gene=MAP3K7
PCNA	Proliferating Cell Nuclear Antigen	Protein Coding	P12004	59	GC20M005114	1.50821113586426	https://www.genecards.org/cgi-bin/carddisp.pl?gene=PCNA
AHCY	Adenosylhomocysteinase	Protein Coding	P23526	57	GC20M035675	1.50821113586426	https://www.genecards.org/cgi-bin/carddisp.pl?gene=AHCY
ALDOA	Aldolase, Fructose-Bisphosphate A	Protein Coding	P04075	57	GC16P030064	1.50821113586426	https://www.genecards.org/cgi-bin/carddisp.pl?gene=ALDOA
NAMPT	Nicotinamide Phosphoribosyltransferase	Protein Coding	P43490	56	GC07M106248	1.50821113586426	https://www.genecards.org/cgi-bin/carddisp.pl?gene=NAMPT
OAT	Ornithine Aminotransferase	Protein Coding	P04181	56	GC10M124397	1.50821113586426	https://www.genecards.org/cgi-bin/carddisp.pl?gene=OAT
FEN1	Flap Structure-Specific Endonuclease 1	Protein Coding	P39748	55	GC11P063281	1.50821113586426	https://www.genecards.org/cgi-bin/carddisp.pl?gene=FEN1
PGM1	Phosphoglucomutase 1	Protein Coding	P36871	55	GC01P063593	1.50821113586426	https://www.genecards.org/cgi-bin/carddisp.pl?gene=PGM1
PRKCI	Protein Kinase C Iota	Protein Coding	P41743	55	GC03P170222	1.50821113586426	https://www.genecards.org/cgi-bin/carddisp.pl?gene=PRKCI
ACSL4	Acyl-CoA Synthetase Long Chain Family Member 4	Protein Coding	O60488	54	GC0XM109624	1.50821113586426	https://www.genecards.org/cgi-bin/carddisp.pl?gene=ACSL4
ALDH18A1	Aldehyde Dehydrogenase 18 Family Member A1	Protein Coding	P54886	54	GC10M095605	1.50821113586426	https://www.genecards.org/cgi-bin/carddisp.pl?gene=ALDH18A1
FDPS	Farnesyl Diphosphate Synthase	Protein Coding	P14324	54	GC01P155308	1.50821113586426	https://www.genecards.org/cgi-bin/carddisp.pl?gene=FDPS
UGDH	UDP-Glucose 6-Dehydrogenase	Protein Coding	O60701	54	GC04M039502	1.50821113586426	https://www.genecards.org/cgi-bin/carddisp.pl?gene=UGDH
WARS1	Tryptophanyl-TRNA Synthetase 1	Protein Coding	P23381	54	GC14M118710	1.50821113586426	https://www.genecards.org/cgi-bin/carddisp.pl?gene=WARS1
ACLY	ATP Citrate Lyase	Protein Coding	P53396	53	GC17M041866	1.50821113586426	https://www.genecards.org/cgi-bin/carddisp.pl?gene=ACLY
COASY	Coenzyme A Synthase	Protein Coding	Q13057	53	GC17P042561	1.50821113586426	https://www.genecards.org/cgi-bin/carddisp.pl?gene=COASY
GDI1	GDP Dissociation Inhibitor 1	Protein Coding	P31150	52	GC0XP154436	1.50821113586426	https://www.genecards.org/cgi-bin/carddisp.pl?gene=GDI1
ILK	Integrin Linked Kinase	Protein Coding	Q13418	52	GC11P007770	1.50821113586426	https://www.genecards.org/cgi-bin/carddisp.pl?gene=ILK
TUBB2B	Tubulin Beta 2B Class IIb	Protein Coding	Q9BVA1	52	GC06M003684	1.50821113586426	https://www.genecards.org/cgi-bin/carddisp.pl?gene=TUBB2B
ACSF3	Acyl-CoA Synthetase Family Member 3	Protein Coding	Q4G176	51	GC16P089088	1.50821113586426	https://www.genecards.org/cgi-bin/carddisp.pl?gene=ACSF3
ATP5F1B	ATP Synthase F1 Subunit Beta	Protein Coding	P06576	51	GC12M059096	1.50821113586426	https://www.genecards.org/cgi-bin/carddisp.pl?gene=ATP5F1B
ERLIN2	ER Lipid Raft Associated 2	Protein Coding	O94905	51	GC08P037736	1.50821113586426	https://www.genecards.org/cgi-bin/carddisp.pl?gene=ERLIN2
IDH3B	Isocitrate Dehydrogenase (NAD(+)) 3 Non-Catalytic Subunit Beta	Protein Coding	O43837	51	GC20M002658	1.50821113586426	https://www.genecards.org/cgi-bin/carddisp.pl?gene=IDH3B
SERPINB6	Serpin Family B Member 6	Protein Coding	P35237	51	GC06M002948	1.50821113586426	https://www.genecards.org/cgi-bin/carddisp.pl?gene=SERPINB6
ACTR2	Actin Related Protein 2	Protein Coding	P61160	50	GC02P065227	1.50821113586426	https://www.genecards.org/cgi-bin/carddisp.pl?gene=ACTR2
EPB41L3	Erythrocyte Membrane Protein Band 4.1 Like 3	Protein Coding	Q9Y2J2	50	GC18M005392	1.50821113586426	https://www.genecards.org/cgi-bin/carddisp.pl?gene=EPB41L3
LAP3	Leucine Aminopeptidase 3	Protein Coding	P28838	50	GC04P023814	1.50821113586426	https://www.genecards.org/cgi-bin/carddisp.pl?gene=LAP3
SRP54	Signal Recognition Particle 54	Protein Coding	P61011	50	GC14P034981	1.50821113586426	https://www.genecards.org/cgi-bin/carddisp.pl?gene=SRP54
ADSS2	Adenylosuccinate Synthase 2	Protein Coding	P30520	49	GC01M244416	1.50821113586426	https://www.genecards.org/cgi-bin/carddisp.pl?gene=ADSS2
TRIP13	Thyroid Hormone Receptor Interactor 13	Protein Coding	Q15645	49	GC05P000892	1.50821113586426	https://www.genecards.org/cgi-bin/carddisp.pl?gene=TRIP13
GFPT2	Glutamine-Fructose-6-Phosphate Transaminase 2	Protein Coding	O94808	48	GC05M180300	1.50821113586426	https://www.genecards.org/cgi-bin/carddisp.pl?gene=GFPT2
CDK11A	Cyclin Dependent Kinase 11A	Protein Coding	Q9UQ88	47	GC01M001702	1.50821113586426	https://www.genecards.org/cgi-bin/carddisp.pl?gene=CDK11A
ILF2	Interleukin Enhancer Binding Factor 2	Protein Coding	Q12905	47	GC01M153661	1.50821113586426	https://www.genecards.org/cgi-bin/carddisp.pl?gene=ILF2
MRI1	Methylthioribose-1-Phosphate Isomerase 1	Protein Coding	Q9BV20	47	GC19P013764	1.50821113586426	https://www.genecards.org/cgi-bin/carddisp.pl?gene=MRI1
SEC24A	SEC24 Homolog A, COPII Coat Complex Component	Protein Coding	O95486	47	GC05P134656	1.50821113586426	https://www.genecards.org/cgi-bin/carddisp.pl?gene=SEC24A
RPL18A	Ribosomal Protein L18a	Protein Coding	Q02543	46	GC19P102638	1.50821113586426	https://www.genecards.org/cgi-bin/carddisp.pl?gene=RPL18A
SF3A2	Splicing Factor 3a Subunit 2	Protein Coding	Q15428	42	GC19P002236	1.50821113586426	https://www.genecards.org/cgi-bin/carddisp.pl?gene=SF3A2
MRPS30	Mitochondrial Ribosomal Protein S30	Protein Coding	Q9NP92	41	GC05P044808	1.50821113586426	https://www.genecards.org/cgi-bin/carddisp.pl?gene=MRPS30
UTP18	UTP18 Small Subunit Processome Component	Protein Coding	Q9Y5J1	40	GC17P051260	1.50821113586426	https://www.genecards.org/cgi-bin/carddisp.pl?gene=UTP18
MCL1	MCL1 Apoptosis Regulator, BCL2 Family Member	Protein Coding	Q07820	56	GC01M159611	1.49799752235413	https://www.genecards.org/cgi-bin/carddisp.pl?gene=MCL1
BLMH	Bleomycin Hydrolase	Protein Coding	Q13867	51	GC17M030248	1.49799752235413	https://www.genecards.org/cgi-bin/carddisp.pl?gene=BLMH
MIR320A	MicroRNA 320a	RNA Gene		28	GC08M022301	1.49799752235413	https://www.genecards.org/cgi-bin/carddisp.pl?gene=MIR320A
ARIH2	Ariadne RBR E3 Ubiquitin Protein Ligase 2	Protein Coding	O95376	43	GC03P048918	1.49621593952179	https://www.genecards.org/cgi-bin/carddisp.pl?gene=ARIH2
PPP3CA	Protein Phosphatase 3 Catalytic Subunit Alpha	Protein Coding	Q08209	60	GC04M101024	1.49291849136353	https://www.genecards.org/cgi-bin/carddisp.pl?gene=PPP3CA
GNAS	GNAS Complex Locus	Protein Coding	P84996	58	GC20P058839	1.49291849136353	https://www.genecards.org/cgi-bin/carddisp.pl?gene=GNAS
PGK1	Phosphoglycerate Kinase 1	Protein Coding	P00558	58	GC0XP078118	1.49291849136353	https://www.genecards.org/cgi-bin/carddisp.pl?gene=PGK1
PTPN1	Protein Tyrosine Phosphatase Non-Receptor Type 1	Protein Coding	P18031	58	GC20P050510	1.49291849136353	https://www.genecards.org/cgi-bin/carddisp.pl?gene=PTPN1
STIM1	Stromal Interaction Molecule 1	Protein Coding	Q13586	58	GC11P007543	1.49291849136353	https://www.genecards.org/cgi-bin/carddisp.pl?gene=STIM1
GPHN	Gephyrin	Protein Coding	Q9NQX3	57	GC14P066507	1.49291849136353	https://www.genecards.org/cgi-bin/carddisp.pl?gene=GPHN
GSK3A	Glycogen Synthase Kinase 3 Alpha	Protein Coding	P49840	57	GC19M088949	1.49291849136353	https://www.genecards.org/cgi-bin/carddisp.pl?gene=GSK3A
GOT2	Glutamic-Oxaloacetic Transaminase 2	Protein Coding	P00505	56	GC16M058707	1.49291849136353	https://www.genecards.org/cgi-bin/carddisp.pl?gene=GOT2
PDHA1	Pyruvate Dehydrogenase E1 Subunit Alpha 1	Protein Coding	P08559	56	GC0XP019343	1.49291849136353	https://www.genecards.org/cgi-bin/carddisp.pl?gene=PDHA1
ALDH3A2	Aldehyde Dehydrogenase 3 Family Member A2	Protein Coding	P51648	55	GC17P019648	1.49291849136353	https://www.genecards.org/cgi-bin/carddisp.pl?gene=ALDH3A2
LBR	Lamin B Receptor	Protein Coding	Q14739	55	GC01M225401	1.49291849136353	https://www.genecards.org/cgi-bin/carddisp.pl?gene=LBR
SGPL1	Sphingosine-1-Phosphate Lyase 1	Protein Coding	O95470	55	GC10P070815	1.49291849136353	https://www.genecards.org/cgi-bin/carddisp.pl?gene=SGPL1
CKB	Creatine Kinase B	Protein Coding	P12277	53	GC14M103519	1.49291849136353	https://www.genecards.org/cgi-bin/carddisp.pl?gene=CKB
ATP6AP1	ATPase H+ Transporting Accessory Protein 1	Protein Coding	Q15904	52	GC0XP154428	1.49291849136353	https://www.genecards.org/cgi-bin/carddisp.pl?gene=ATP6AP1
CORO1A	Coronin 1A	Protein Coding	P31146	52	GC16P066015	1.49291849136353	https://www.genecards.org/cgi-bin/carddisp.pl?gene=CORO1A
FBXW11	F-Box And WD Repeat Domain Containing 11	Protein Coding	Q9UKB1	52	GC05M171861	1.49291849136353	https://www.genecards.org/cgi-bin/carddisp.pl?gene=FBXW11
FIG4	FIG4 Phosphoinositide 5-Phosphatase	Protein Coding	Q92562	52	GC06P126577	1.49291849136353	https://www.genecards.org/cgi-bin/carddisp.pl?gene=FIG4
SLC33A1	Solute Carrier Family 33 Member 1	Protein Coding	O00400	52	GC03M155821	1.49291849136353	https://www.genecards.org/cgi-bin/carddisp.pl?gene=SLC33A1
GBF1	Golgi Brefeldin A Resistant Guanine Nucleotide Exchange Factor 1	Protein Coding	Q92538	51	GC10P107013	1.49291849136353	https://www.genecards.org/cgi-bin/carddisp.pl?gene=GBF1
PIGT	Phosphatidylinositol Glycan Anchor Biosynthesis Class T	Protein Coding	Q969N2	49	GC20P045416	1.49291849136353	https://www.genecards.org/cgi-bin/carddisp.pl?gene=PIGT
RRAGC	Ras Related GTP Binding C	Protein Coding	Q9HB90	48	GC01M038972	1.49291849136353	https://www.genecards.org/cgi-bin/carddisp.pl?gene=RRAGC
SNX1	Sorting Nexin 1	Protein Coding	Q13596	48	GC15P064094	1.49291849136353	https://www.genecards.org/cgi-bin/carddisp.pl?gene=SNX1
UVRAG	UV Radiation Resistance Associated	Protein Coding	Q9P2Y5	48	GC11P075815	1.49291849136353	https://www.genecards.org/cgi-bin/carddisp.pl?gene=UVRAG
VPS45	Vacuolar Protein Sorting 45 Homolog	Protein Coding	Q9NRW7	48	GC01P160298	1.49291849136353	https://www.genecards.org/cgi-bin/carddisp.pl?gene=VPS45
ACBD3	Acyl-CoA Binding Domain Containing 3	Protein Coding	Q9H3P7	47	GC01M226144	1.49291849136353	https://www.genecards.org/cgi-bin/carddisp.pl?gene=ACBD3
U2AF2	U2 Small Nuclear RNA Auxiliary Factor 2	Protein Coding	P26368	47	GC19P055654	1.49291849136353	https://www.genecards.org/cgi-bin/carddisp.pl?gene=U2AF2
DCTN4	Dynactin Subunit 4	Protein Coding	Q9UJW0	46	GC05M150708	1.49291849136353	https://www.genecards.org/cgi-bin/carddisp.pl?gene=DCTN4
KDELR1	KDEL Endoplasmic Reticulum Protein Retention Receptor 1	Protein Coding	P24390	46	GC19M048382	1.49291849136353	https://www.genecards.org/cgi-bin/carddisp.pl?gene=KDELR1
OSBPL9	Oxysterol Binding Protein Like 9	Protein Coding	Q96SU4	45	GC01P051525	1.49291849136353	https://www.genecards.org/cgi-bin/carddisp.pl?gene=OSBPL9
CDK5RAP3	CDK5 Regulatory Subunit Associated Protein 3	Protein Coding	Q96JB5	44	GC17P047967	1.49291849136353	https://www.genecards.org/cgi-bin/carddisp.pl?gene=CDK5RAP3
SRPRA	SRP Receptor Subunit Alpha	Protein Coding	P08240	44	GC11M126255	1.49291849136353	https://www.genecards.org/cgi-bin/carddisp.pl?gene=SRPRA
OSBPL11	Oxysterol Binding Protein Like 11	Protein Coding	Q9BXB4	42	GC03M125529	1.49291849136353	https://www.genecards.org/cgi-bin/carddisp.pl?gene=OSBPL11
TBC1D22A	TBC1 Domain Family Member 22A	Protein Coding	Q8WUA7	41	GC22P046762	1.49291849136353	https://www.genecards.org/cgi-bin/carddisp.pl?gene=TBC1D22A
SEH1L	SEH1 Like Nucleoporin	Protein Coding	Q96EE3	40	GC18P012947	1.49291849136353	https://www.genecards.org/cgi-bin/carddisp.pl?gene=SEH1L
SNX30	Sorting Nexin Family Member 30	Protein Coding	Q5VWJ9	37	GC09P112793	1.49291849136353	https://www.genecards.org/cgi-bin/carddisp.pl?gene=SNX30
RMST	Rhabdomyosarcoma 2 Associated Transcript	RNA Gene		28	GC12P097431	1.49291849136353	https://www.genecards.org/cgi-bin/carddisp.pl?gene=RMST
NR4A1	Nuclear Receptor Subfamily 4 Group A Member 1	Protein Coding	P22736	56	GC12P052022	1.48915255069733	https://www.genecards.org/cgi-bin/carddisp.pl?gene=NR4A1
GDAP1	Ganglioside Induced Differentiation Associated Protein 1	Protein Coding	Q8TB36	52	GC08P074315	1.4861251115799	https://www.genecards.org/cgi-bin/carddisp.pl?gene=GDAP1
RRM1	Ribonucleotide Reductase Catalytic Subunit M1	Protein Coding	P23921	57	GC11P007558	1.47702538967133	https://www.genecards.org/cgi-bin/carddisp.pl?gene=RRM1
ATP6V0D1	ATPase H+ Transporting V0 Subunit D1	Protein Coding	P61421	46	GC16M067438	1.47702538967133	https://www.genecards.org/cgi-bin/carddisp.pl?gene=ATP6V0D1
ZFYVE16	Zinc Finger FYVE-Type Containing 16	Protein Coding	Q7Z3T8	47	GC05P080407	1.47325253486633	https://www.genecards.org/cgi-bin/carddisp.pl?gene=ZFYVE16
BET1	Bet1 Golgi Vesicular Membrane Trafficking Protein	Protein Coding	O15155	43	GC07M093962	1.47325253486633	https://www.genecards.org/cgi-bin/carddisp.pl?gene=BET1
HTT	Huntingtin	Protein Coding	P42858	52	GC04P003041	1.47091925144196	https://www.genecards.org/cgi-bin/carddisp.pl?gene=HTT
NDUFA10	NADH:Ubiquinone Oxidoreductase Subunit A10	Protein Coding	O95299	51	GC02M239893	1.46897065639496	https://www.genecards.org/cgi-bin/carddisp.pl?gene=NDUFA10
FAM20B	FAM20B Glycosaminoglycan Xylosylkinase	Protein Coding	O75063	45	GC01P179025	1.46045517921448	https://www.genecards.org/cgi-bin/carddisp.pl?gene=FAM20B
TFEB	Transcription Factor EB	Protein Coding	P19484	50	GC06M090945	1.45367801189423	https://www.genecards.org/cgi-bin/carddisp.pl?gene=TFEB
TMEM11	Transmembrane Protein 11	Protein Coding	P17152	44	GC17M021197	1.45367801189423	https://www.genecards.org/cgi-bin/carddisp.pl?gene=TMEM11
MAPK15	Mitogen-Activated Protein Kinase 15	Protein Coding	Q8TD08	42	GC08P143716	1.45367801189423	https://www.genecards.org/cgi-bin/carddisp.pl?gene=MAPK15
HDHD5	Haloacid Dehalogenase Like Hydrolase Domain Containing 5	Protein Coding	Q9BXW7	41	GC22M017295	1.45367801189423	https://www.genecards.org/cgi-bin/carddisp.pl?gene=HDHD5
ATG2B	Autophagy Related 2B	Protein Coding	Q96BY7	40	GC14M118670	1.45164167881012	https://www.genecards.org/cgi-bin/carddisp.pl?gene=ATG2B
TRC-GCA24-1	TRNA-Cys (GCA) 24-1	RNA Gene		11	GC17M071542	1.45164167881012	https://www.genecards.org/cgi-bin/carddisp.pl?gene=TRC-GCA24-1
SLC25A13	Solute Carrier Family 25 Member 13	Protein Coding	Q9UJS0	54	GC07M096120	1.43990695476532	https://www.genecards.org/cgi-bin/carddisp.pl?gene=SLC25A13
MST1	Macrophage Stimulating 1	Protein Coding	P26927	53	GC03M049683	1.43778491020203	https://www.genecards.org/cgi-bin/carddisp.pl?gene=MST1
CHDH	Choline Dehydrogenase	Protein Coding	Q8NE62	48	GC03M053812	1.43778491020203	https://www.genecards.org/cgi-bin/carddisp.pl?gene=CHDH
SEC61A1	SEC61 Translocon Subunit Alpha 1	Protein Coding	P61619	50	GC03P128051	1.42718386650085	https://www.genecards.org/cgi-bin/carddisp.pl?gene=SEC61A1
AGK	Acylglycerol Kinase	Protein Coding	Q53H12	49	GC07P141551	1.42718386650085	https://www.genecards.org/cgi-bin/carddisp.pl?gene=AGK
TGFB1	Transforming Growth Factor Beta 1	Protein Coding	P01137	61	GC19M041301	1.42121469974518	https://www.genecards.org/cgi-bin/carddisp.pl?gene=TGFB1
MT-TK	Mitochondrially Encoded TRNA-Lys (AAA/G)	RNA Gene		20	GCMTP008297	1.42121469974518	https://www.genecards.org/cgi-bin/carddisp.pl?gene=MT-TK
AIFM1	Apoptosis Inducing Factor Mitochondria Associated 1	Protein Coding	O95831	58	GC0XM130129	1.41412127017975	https://www.genecards.org/cgi-bin/carddisp.pl?gene=AIFM1
ACO2	Aconitase 2	Protein Coding	Q99798	55	GC22P065256	1.41412127017975	https://www.genecards.org/cgi-bin/carddisp.pl?gene=ACO2
PIK3C3	Phosphatidylinositol 3-Kinase Catalytic Subunit Type 3	Protein Coding	Q8NEB9	57	GC18P041955	1.40906488895416	https://www.genecards.org/cgi-bin/carddisp.pl?gene=PIK3C3
RIPK1	Receptor Interacting Serine/Threonine Kinase 1	Protein Coding	Q13546	58	GC06P005992	1.4038724899292	https://www.genecards.org/cgi-bin/carddisp.pl?gene=RIPK1
TFE3	Transcription Factor Binding To IGHM Enhancer 3	Protein Coding	P19532	51	GC0XM049028	1.4038724899292	https://www.genecards.org/cgi-bin/carddisp.pl?gene=TFE3
ATP6V1G1	ATPase H+ Transporting V1 Subunit G1	Protein Coding	O75348	44	GC09P123200	1.4038724899292	https://www.genecards.org/cgi-bin/carddisp.pl?gene=ATP6V1G1
MIR138-2	MicroRNA 138-2	RNA Gene		23	GC16P067838	1.4038724899292	https://www.genecards.org/cgi-bin/carddisp.pl?gene=MIR138-2
VTRNA1-1	Vault RNA 1-1	RNA Gene		17	GC05P152115	1.4038724899292	https://www.genecards.org/cgi-bin/carddisp.pl?gene=VTRNA1-1
MYLK	Myosin Light Chain Kinase	Protein Coding	Q15746	60	GC03M123610	1.40134871006012	https://www.genecards.org/cgi-bin/carddisp.pl?gene=MYLK
MYH11	Myosin Heavy Chain 11	Protein Coding	P35749	55	GC16M018113	1.40134871006012	https://www.genecards.org/cgi-bin/carddisp.pl?gene=MYH11
PRKD2	Protein Kinase D2	Protein Coding	Q9BZL6	53	GC19M046674	1.40134871006012	https://www.genecards.org/cgi-bin/carddisp.pl?gene=PRKD2
SMURF1	SMAD Specific E3 Ubiquitin Protein Ligase 1	Protein Coding	Q9HCE7	51	GC07M099027	1.40134871006012	https://www.genecards.org/cgi-bin/carddisp.pl?gene=SMURF1
MAP1A	Microtubule Associated Protein 1A	Protein Coding	P78559	48	GC15P148183	1.40134871006012	https://www.genecards.org/cgi-bin/carddisp.pl?gene=MAP1A
LMCD1	LIM And Cysteine Rich Domains 1	Protein Coding	Q9NZU5	45	GC03P008748	1.40134871006012	https://www.genecards.org/cgi-bin/carddisp.pl?gene=LMCD1
AKR1E2	Aldo-Keto Reductase Family 1 Member E2	Protein Coding	Q96JD6	43	GC10P004786	1.40134871006012	https://www.genecards.org/cgi-bin/carddisp.pl?gene=AKR1E2
ANXA1	Annexin A1	Protein Coding	P04083	55	GC09P073151	1.40069043636322	https://www.genecards.org/cgi-bin/carddisp.pl?gene=ANXA1
FH	Fumarate Hydratase	Protein Coding	P07954	55	GC01M241499	1.40069043636322	https://www.genecards.org/cgi-bin/carddisp.pl?gene=FH
AARS1	Alanyl-TRNA Synthetase 1	Protein Coding	P49588	53	GC16M072907	1.40069043636322	https://www.genecards.org/cgi-bin/carddisp.pl?gene=AARS1
PMPCB	Peptidase, Mitochondrial Processing Subunit Beta	Protein Coding	O75439	52	GC07P103297	1.40069043636322	https://www.genecards.org/cgi-bin/carddisp.pl?gene=PMPCB
YARS1	Tyrosyl-TRNA Synthetase 1	Protein Coding	P54577	51	GC01M032776	1.40069043636322	https://www.genecards.org/cgi-bin/carddisp.pl?gene=YARS1
APEH	Acylaminoacyl-Peptide Hydrolase	Protein Coding	P13798	49	GC03P049673	1.40069043636322	https://www.genecards.org/cgi-bin/carddisp.pl?gene=APEH
RHOT2	Ras Homolog Family Member T2	Protein Coding	Q8IXI1	47	GC16P064956	1.40069043636322	https://www.genecards.org/cgi-bin/carddisp.pl?gene=RHOT2
CPVL	Carboxypeptidase Vitellogenic Like	Protein Coding	Q9H3G5	45	GC07M028995	1.40069043636322	https://www.genecards.org/cgi-bin/carddisp.pl?gene=CPVL
ACAD11	Acyl-CoA Dehydrogenase Family Member 11	Protein Coding	Q709F0	43	GC03M132559	1.40069043636322	https://www.genecards.org/cgi-bin/carddisp.pl?gene=ACAD11
TXN	Thioredoxin	Protein Coding	P10599	54	GC09M110243	1.38685846328735	https://www.genecards.org/cgi-bin/carddisp.pl?gene=TXN
C1QBP	Complement C1q Binding Protein	Protein Coding	Q07021	53	GC17M005432	1.38685846328735	https://www.genecards.org/cgi-bin/carddisp.pl?gene=C1QBP
PSMA7	Proteasome 20S Subunit Alpha 7	Protein Coding	O14818	53	GC20M062136	1.38685846328735	https://www.genecards.org/cgi-bin/carddisp.pl?gene=PSMA7
PSMB5	Proteasome 20S Subunit Beta 5	Protein Coding	P28074	51	GC14M023016	1.38685846328735	https://www.genecards.org/cgi-bin/carddisp.pl?gene=PSMB5
NME4	NME/NM23 Nucleoside Diphosphate Kinase 4	Protein Coding	O00746	51	GC16P000396	1.38563930988312	https://www.genecards.org/cgi-bin/carddisp.pl?gene=NME4
STARD7	StAR Related Lipid Transfer Domain Containing 7	Protein Coding	Q9NQZ5	46	GC02M096184	1.38563930988312	https://www.genecards.org/cgi-bin/carddisp.pl?gene=STARD7
USP36	Ubiquitin Specific Peptidase 36	Protein Coding	Q9P275	41	GC17M078787	1.38563930988312	https://www.genecards.org/cgi-bin/carddisp.pl?gene=USP36
TCHP	Trichoplein Keratin Filament Binding	Protein Coding	Q9BT92	44	GC12P109886	1.385085105896	https://www.genecards.org/cgi-bin/carddisp.pl?gene=TCHP
HNRNPA2B1	Heterogeneous Nuclear Ribonucleoprotein A2/B1	Protein Coding	P22626	55	GC07M026174	1.37258720397949	https://www.genecards.org/cgi-bin/carddisp.pl?gene=HNRNPA2B1
PMPCA	Peptidase, Mitochondrial Processing Subunit Alpha	Protein Coding	Q10713	50	GC09P136410	1.37258720397949	https://www.genecards.org/cgi-bin/carddisp.pl?gene=PMPCA
CAV1	Caveolin 1	Protein Coding	Q03135	57	GC07P116524	1.36636161804199	https://www.genecards.org/cgi-bin/carddisp.pl?gene=CAV1
ALDH7A1	Aldehyde Dehydrogenase 7 Family Member A1	Protein Coding	P49419	56	GC05M126541	1.36636161804199	https://www.genecards.org/cgi-bin/carddisp.pl?gene=ALDH7A1
RAD23B	RAD23 Homolog B, Nucleotide Excision Repair Protein	Protein Coding	P54727	52	GC09P107283	1.36636161804199	https://www.genecards.org/cgi-bin/carddisp.pl?gene=RAD23B
SHC1	SHC Adaptor Protein 1	Protein Coding	P29353	52	GC01M154962	1.36636161804199	https://www.genecards.org/cgi-bin/carddisp.pl?gene=SHC1
ZBTB17	Zinc Finger And BTB Domain Containing 17	Protein Coding	Q13105	48	GC01M015943	1.36636161804199	https://www.genecards.org/cgi-bin/carddisp.pl?gene=ZBTB17
CKAP4	Cytoskeleton Associated Protein 4	Protein Coding	Q07065	45	GC12M106237	1.36636161804199	https://www.genecards.org/cgi-bin/carddisp.pl?gene=CKAP4
STX17	Syntaxin 17	Protein Coding	P56962	43	GC09P099906	1.36636161804199	https://www.genecards.org/cgi-bin/carddisp.pl?gene=STX17
RMC1	Regulator Of MON1-CCZ1	Protein Coding	Q96DM3	36	GC18P023506	1.36636161804199	https://www.genecards.org/cgi-bin/carddisp.pl?gene=RMC1
SNHG14	Small Nucleolar RNA Host Gene 14	RNA Gene		24	GC15P147532	1.36636161804199	https://www.genecards.org/cgi-bin/carddisp.pl?gene=SNHG14
PYCR1-AS1	PYCR1 Antisense RNA 1	RNA Gene		2	GC17U909527	1.36636161804199	https://www.genecards.org/cgi-bin/carddisp.pl?gene=PYCR1-AS1
CDKN2A	Cyclin Dependent Kinase Inhibitor 2A	Protein Coding	Q8N726	60	GC09M021967	1.35783159732819	https://www.genecards.org/cgi-bin/carddisp.pl?gene=CDKN2A
NME1	NME/NM23 Nucleoside Diphosphate Kinase 1	Protein Coding	P15531	54	GC17P101926	1.35783159732819	https://www.genecards.org/cgi-bin/carddisp.pl?gene=NME1
IDH3G	Isocitrate Dehydrogenase (NAD(+)) 3 Non-Catalytic Subunit Gamma	Protein Coding	P51553	48	GC0XM153785	1.35783159732819	https://www.genecards.org/cgi-bin/carddisp.pl?gene=IDH3G
UBE2G2	Ubiquitin Conjugating Enzyme E2 G2	Protein Coding	P60604	44	GC21M044768	1.34583652019501	https://www.genecards.org/cgi-bin/carddisp.pl?gene=UBE2G2
USP33	Ubiquitin Specific Peptidase 33	Protein Coding	Q8TEY7	43	GC01M077695	1.34583652019501	https://www.genecards.org/cgi-bin/carddisp.pl?gene=USP33
RNF121	Ring Finger Protein 121	Protein Coding	Q9H920	36	GC11P084868	1.34583652019501	https://www.genecards.org/cgi-bin/carddisp.pl?gene=RNF121
PLOD2	Procollagen-Lysine,2-Oxoglutarate 5-Dioxygenase 2	Protein Coding	O00469	53	GC03M146035	1.34331262111664	https://www.genecards.org/cgi-bin/carddisp.pl?gene=PLOD2
NADSYN1	NAD Synthetase 1	Protein Coding	Q6IA69	48	GC11P084831	1.34331262111664	https://www.genecards.org/cgi-bin/carddisp.pl?gene=NADSYN1
RFWD3	Ring Finger And WD Repeat Domain 3	Protein Coding	Q6PCD5	48	GC16M074621	1.34331262111664	https://www.genecards.org/cgi-bin/carddisp.pl?gene=RFWD3
ACTRT1	Actin Related Protein T1	Protein Coding	Q8TDG2	37	GC0XM128050	1.34331262111664	https://www.genecards.org/cgi-bin/carddisp.pl?gene=ACTRT1
KIAA0232	KIAA0232	Protein Coding	Q92628	36	GC04P006963	1.34331262111664	https://www.genecards.org/cgi-bin/carddisp.pl?gene=KIAA0232
TUG1	Taurine Up-Regulated 1	Protein Coding	A0A6I8PU40	32	GC22P030969	1.34297966957092	https://www.genecards.org/cgi-bin/carddisp.pl?gene=TUG1
ANXA2	Annexin A2	Protein Coding	P07355	56	GC15M060347	1.34253895282745	https://www.genecards.org/cgi-bin/carddisp.pl?gene=ANXA2
BIRC2	Baculoviral IAP Repeat Containing 2	Protein Coding	Q13490	56	GC11P102347	1.34253895282745	https://www.genecards.org/cgi-bin/carddisp.pl?gene=BIRC2
DSG2	Desmoglein 2	Protein Coding	Q14126	54	GC18P031498	1.34253895282745	https://www.genecards.org/cgi-bin/carddisp.pl?gene=DSG2
IRF3	Interferon Regulatory Factor 3	Protein Coding	Q14653	54	GC19M049659	1.34253895282745	https://www.genecards.org/cgi-bin/carddisp.pl?gene=IRF3
TRAF2	TNF Receptor Associated Factor 2	Protein Coding	Q12933	53	GC09P136881	1.34253895282745	https://www.genecards.org/cgi-bin/carddisp.pl?gene=TRAF2
VAPB	VAMP Associated Protein B And C	Protein Coding	O95292	53	GC20P058389	1.34253895282745	https://www.genecards.org/cgi-bin/carddisp.pl?gene=VAPB
CLPB	ClpB Family Mitochondrial Disaggregase	Protein Coding	Q9H078	52	GC11M121472	1.34253895282745	https://www.genecards.org/cgi-bin/carddisp.pl?gene=CLPB
SPTBN2	Spectrin Beta, Non-Erythrocytic 2	Protein Coding	O15020	51	GC11M121287	1.34253895282745	https://www.genecards.org/cgi-bin/carddisp.pl?gene=SPTBN2
VPS29	VPS29 Retromer Complex Component	Protein Coding	Q9UBQ0	48	GC12M110491	1.34253895282745	https://www.genecards.org/cgi-bin/carddisp.pl?gene=VPS29
LMO7	LIM Domain 7	Protein Coding	Q8WWI1	46	GC13P075620	1.34253895282745	https://www.genecards.org/cgi-bin/carddisp.pl?gene=LMO7
DCD	Dermcidin	Protein Coding	P81605	43	GC12M054644	1.34253895282745	https://www.genecards.org/cgi-bin/carddisp.pl?gene=DCD
MTARC1	Mitochondrial Amidoxime Reducing Component 1	Protein Coding	Q5VT66	38	GC01P220788	1.34253895282745	https://www.genecards.org/cgi-bin/carddisp.pl?gene=MTARC1
XIST	X Inactive Specific Transcript	RNA Gene		30	GC0XM073820	1.34253895282745	https://www.genecards.org/cgi-bin/carddisp.pl?gene=XIST
CREB1	CAMP Responsive Element Binding Protein 1	Protein Coding	P16220	58	GC02P207529	1.32664585113525	https://www.genecards.org/cgi-bin/carddisp.pl?gene=CREB1
PPIB	Peptidylprolyl Isomerase B	Protein Coding	P23284	58	GC15M064155	1.32664585113525	https://www.genecards.org/cgi-bin/carddisp.pl?gene=PPIB
DHFR	Dihydrofolate Reductase	Protein Coding	P00374	57	GC05M080626	1.32664585113525	https://www.genecards.org/cgi-bin/carddisp.pl?gene=DHFR
MAPK3	Mitogen-Activated Protein Kinase 3	Protein Coding	P27361	57	GC16M043239	1.32664585113525	https://www.genecards.org/cgi-bin/carddisp.pl?gene=MAPK3
PRDX1	Peroxiredoxin 1	Protein Coding	Q06830	57	GC01M045717	1.32664585113525	https://www.genecards.org/cgi-bin/carddisp.pl?gene=PRDX1
HNRNPDL	Heterogeneous Nuclear Ribonucleoprotein D Like	Protein Coding	O14979	51	GC04M082422	1.32664585113525	https://www.genecards.org/cgi-bin/carddisp.pl?gene=HNRNPDL
HSPA4	Heat Shock Protein Family A (Hsp70) Member 4	Protein Coding	P34932	51	GC05P133062	1.32664585113525	https://www.genecards.org/cgi-bin/carddisp.pl?gene=HSPA4
USP14	Ubiquitin Specific Peptidase 14	Protein Coding	P54578	51	GC18P000158	1.32664585113525	https://www.genecards.org/cgi-bin/carddisp.pl?gene=USP14
ACAA2	Acetyl-CoA Acyltransferase 2	Protein Coding	P42765	50	GC18M049782	1.32664585113525	https://www.genecards.org/cgi-bin/carddisp.pl?gene=ACAA2
NDUFAF4	NADH:Ubiquinone Oxidoreductase Complex Assembly Factor 4	Protein Coding	Q9P032	50	GC06M096889	1.32664585113525	https://www.genecards.org/cgi-bin/carddisp.pl?gene=NDUFAF4
RAB10	RAB10, Member RAS Oncogene Family	Protein Coding	P61026	50	GC02P026033	1.32664585113525	https://www.genecards.org/cgi-bin/carddisp.pl?gene=RAB10
DNAJC3	DnaJ Heat Shock Protein Family (Hsp40) Member C3	Protein Coding	Q13217	49	GC13P095677	1.32664585113525	https://www.genecards.org/cgi-bin/carddisp.pl?gene=DNAJC3
DPYSL5	Dihydropyrimidinase Like 5	Protein Coding	Q9BPU6	49	GC02P026847	1.32664585113525	https://www.genecards.org/cgi-bin/carddisp.pl?gene=DPYSL5
EARS2	Glutamyl-TRNA Synthetase 2, Mitochondrial	Protein Coding	Q5JPH6	49	GC16M025026	1.32664585113525	https://www.genecards.org/cgi-bin/carddisp.pl?gene=EARS2
PSMB2	Proteasome 20S Subunit Beta 2	Protein Coding	P49721	49	GC01M035599	1.32664585113525	https://www.genecards.org/cgi-bin/carddisp.pl?gene=PSMB2
PPM1G	Protein Phosphatase, Mg2+/Mn2+ Dependent 1G	Protein Coding	O15355	48	GC02M028778	1.32664585113525	https://www.genecards.org/cgi-bin/carddisp.pl?gene=PPM1G
EDC3	Enhancer Of MRNA Decapping 3	Protein Coding	Q96F86	47	GC15M144477	1.32664585113525	https://www.genecards.org/cgi-bin/carddisp.pl?gene=EDC3
L2HGDH	L-2-Hydroxyglutarate Dehydrogenase	Protein Coding	Q9H9P8	47	GC14M050237	1.32664585113525	https://www.genecards.org/cgi-bin/carddisp.pl?gene=L2HGDH
PTPMT1	Protein Tyrosine Phosphatase Mitochondrial 1	Protein Coding	Q8WUK0	46	GC11P047595	1.32664585113525	https://www.genecards.org/cgi-bin/carddisp.pl?gene=PTPMT1
EDC4	Enhancer Of MRNA Decapping 4	Protein Coding	Q6P2E9	45	GC16P067873	1.32664585113525	https://www.genecards.org/cgi-bin/carddisp.pl?gene=EDC4
MRPS34	Mitochondrial Ribosomal Protein S34	Protein Coding	P82930	45	GC16M001771	1.32664585113525	https://www.genecards.org/cgi-bin/carddisp.pl?gene=MRPS34
POLR2H	RNA Polymerase II, I And III Subunit H	Protein Coding	P52434	44	GC03P184361	1.32664585113525	https://www.genecards.org/cgi-bin/carddisp.pl?gene=POLR2H
UBAP2L	Ubiquitin Associated Protein 2 Like	Protein Coding	Q14157	42	GC01P160547	1.32664585113525	https://www.genecards.org/cgi-bin/carddisp.pl?gene=UBAP2L
MON1B	MON1 Homolog B, Secretory Trafficking Associated	Protein Coding	Q7L1V2	39	GC16P077190	1.32664585113525	https://www.genecards.org/cgi-bin/carddisp.pl?gene=MON1B
EPHA2	EPH Receptor A2	Protein Coding	P29317	61	GC01M016124	1.32378482818604	https://www.genecards.org/cgi-bin/carddisp.pl?gene=EPHA2
ITCH	Itchy E3 Ubiquitin Protein Ligase	Protein Coding	Q96J02	55	GC20P034363	1.32378482818604	https://www.genecards.org/cgi-bin/carddisp.pl?gene=ITCH
SLC12A6	Solute Carrier Family 12 Member 6	Protein Coding	Q9UHW9	54	GC15M034229	1.32378482818604	https://www.genecards.org/cgi-bin/carddisp.pl?gene=SLC12A6
EPS15	Epidermal Growth Factor Receptor Pathway Substrate 15	Protein Coding	P42566	53	GC01M051354	1.32378482818604	https://www.genecards.org/cgi-bin/carddisp.pl?gene=EPS15
SLC12A4	Solute Carrier Family 12 Member 4	Protein Coding	Q9UP95	52	GC16M072727	1.32378482818604	https://www.genecards.org/cgi-bin/carddisp.pl?gene=SLC12A4
ANO6	Anoctamin 6	Protein Coding	Q4KMQ2	50	GC12P045215	1.32378482818604	https://www.genecards.org/cgi-bin/carddisp.pl?gene=ANO6
AKAP1	A-Kinase Anchoring Protein 1	Protein Coding	Q92667	49	GC17P057085	1.32378482818604	https://www.genecards.org/cgi-bin/carddisp.pl?gene=AKAP1
SAR1A	Secretion Associated Ras Related GTPase 1A	Protein Coding	Q9NR31	47	GC10M070147	1.32378482818604	https://www.genecards.org/cgi-bin/carddisp.pl?gene=SAR1A
CHMP2A	Charged Multivesicular Body Protein 2A	Protein Coding	O43633	44	GC19M058551	1.32378482818604	https://www.genecards.org/cgi-bin/carddisp.pl?gene=CHMP2A
ARL6IP5	ADP Ribosylation Factor Like GTPase 6 Interacting Protein 5	Protein Coding	O75915	43	GC03P069084	1.32378482818604	https://www.genecards.org/cgi-bin/carddisp.pl?gene=ARL6IP5
LPCAT3	Lysophosphatidylcholine Acyltransferase 3	Protein Coding	Q6P1A2	42	GC12M006976	1.32378482818604	https://www.genecards.org/cgi-bin/carddisp.pl?gene=LPCAT3
MT-ND6	Mitochondrially Encoded NADH:Ubiquinone Oxidoreductase Core Subunit 6	Protein Coding	P03923	40	GCMTM014151	1.32378482818604	https://www.genecards.org/cgi-bin/carddisp.pl?gene=MT-ND6
TBC1D17	TBC1 Domain Family Member 17	Protein Coding	Q9HA65	40	GC19P049877	1.32378482818604	https://www.genecards.org/cgi-bin/carddisp.pl?gene=TBC1D17
KHNYN	KH And NYN Domain Containing	Protein Coding	O15037	38	GC14P043368	1.32378482818604	https://www.genecards.org/cgi-bin/carddisp.pl?gene=KHNYN
MIR155	MicroRNA 155	RNA Gene		28	GC21P025573	1.32378482818604	https://www.genecards.org/cgi-bin/carddisp.pl?gene=MIR155
MIR302A	MicroRNA 302a	RNA Gene		25	GC04M112909	1.31585121154785	https://www.genecards.org/cgi-bin/carddisp.pl?gene=MIR302A
PPARGC1A	PPARG Coactivator 1 Alpha	Protein Coding	Q9UBK2	55	GC04M023755	1.31051635742188	https://www.genecards.org/cgi-bin/carddisp.pl?gene=PPARGC1A
TAX1BP1	Tax1 Binding Protein 1	Protein Coding	Q86VP1	44	GC07P027739	1.31051635742188	https://www.genecards.org/cgi-bin/carddisp.pl?gene=TAX1BP1
CAPN1	Calpain 1	Protein Coding	P07384	58	GC11P084549	1.31007564067841	https://www.genecards.org/cgi-bin/carddisp.pl?gene=CAPN1
SPTAN1	Spectrin Alpha, Non-Erythrocytic 1	Protein Coding	Q13813	57	GC09P128552	1.31007564067841	https://www.genecards.org/cgi-bin/carddisp.pl?gene=SPTAN1
KEAP1	Kelch Like ECH Associated Protein 1	Protein Coding	Q14145	56	GC19M010486	1.31007564067841	https://www.genecards.org/cgi-bin/carddisp.pl?gene=KEAP1
VCAM1	Vascular Cell Adhesion Molecule 1	Protein Coding	P19320	55	GC01P100719	1.31007564067841	https://www.genecards.org/cgi-bin/carddisp.pl?gene=VCAM1
ADH5	Alcohol Dehydrogenase 5 (Class III), Chi Polypeptide	Protein Coding	P11766	54	GC04M099070	1.31007564067841	https://www.genecards.org/cgi-bin/carddisp.pl?gene=ADH5
APBB1	Amyloid Beta Precursor Protein Binding Family B Member 1	Protein Coding	O00213	52	GC11M011428	1.31007564067841	https://www.genecards.org/cgi-bin/carddisp.pl?gene=APBB1
DISC1	DISC1 Scaffold Protein	Protein Coding	Q9NRI5	52	GC01P231626	1.31007564067841	https://www.genecards.org/cgi-bin/carddisp.pl?gene=DISC1
HLA-C	Major Histocompatibility Complex, Class I, C	Protein Coding	P10321	52	GC06M090697	1.31007564067841	https://www.genecards.org/cgi-bin/carddisp.pl?gene=HLA-C
B3GAT3	Beta-1,3-Glucuronyltransferase 3	Protein Coding	O94766	51	GC11M121067	1.31007564067841	https://www.genecards.org/cgi-bin/carddisp.pl?gene=B3GAT3
FBL	Fibrillarin	Protein Coding	P22087	51	GC19M039834	1.31007564067841	https://www.genecards.org/cgi-bin/carddisp.pl?gene=FBL
RPS26	Ribosomal Protein S26	Protein Coding	P62854	51	GC12P059612	1.31007564067841	https://www.genecards.org/cgi-bin/carddisp.pl?gene=RPS26
RPTOR	Regulatory Associated Protein Of MTOR Complex 1	Protein Coding	Q8N122	51	GC17P080544	1.31007564067841	https://www.genecards.org/cgi-bin/carddisp.pl?gene=RPTOR
FAF1	Fas Associated Factor 1	Protein Coding	Q9UNN5	50	GC01M050439	1.31007564067841	https://www.genecards.org/cgi-bin/carddisp.pl?gene=FAF1
CDC34	Cell Division Cycle 34, Ubiqiutin Conjugating Enzyme	Protein Coding	P49427	48	GC19P101810	1.31007564067841	https://www.genecards.org/cgi-bin/carddisp.pl?gene=CDC34
SEC61B	SEC61 Translocon Subunit Beta	Protein Coding	P60468	47	GC09P099222	1.31007564067841	https://www.genecards.org/cgi-bin/carddisp.pl?gene=SEC61B
GLT8D1	Glycosyltransferase 8 Domain Containing 1	Protein Coding	Q68CQ7	46	GC03M052694	1.31007564067841	https://www.genecards.org/cgi-bin/carddisp.pl?gene=GLT8D1
LYAR	Ly1 Antibody Reactive	Protein Coding	Q9NX58	46	GC04M004685	1.31007564067841	https://www.genecards.org/cgi-bin/carddisp.pl?gene=LYAR
PNO1	Partner Of NOB1 Homolog	Protein Coding	Q9NRX1	45	GC02P068157	1.31007564067841	https://www.genecards.org/cgi-bin/carddisp.pl?gene=PNO1
CHMP5	Charged Multivesicular Body Protein 5	Protein Coding	Q9NZZ3	44	GC09P033264	1.31007564067841	https://www.genecards.org/cgi-bin/carddisp.pl?gene=CHMP5
FADS3	Fatty Acid Desaturase 3	Protein Coding	Q9Y5Q0	44	GC11M061873	1.31007564067841	https://www.genecards.org/cgi-bin/carddisp.pl?gene=FADS3
VPS26B	VPS26 Retromer Complex Component B	Protein Coding	Q4G0F5	44	GC11P134224	1.31007564067841	https://www.genecards.org/cgi-bin/carddisp.pl?gene=VPS26B
AUP1	AUP1 Lipid Droplet Regulating VLDL Assembly Factor	Protein Coding	Q9Y679	43	GC02M074526	1.31007564067841	https://www.genecards.org/cgi-bin/carddisp.pl?gene=AUP1
CYP20A1	Cytochrome P450 Family 20 Subfamily A Member 1	Protein Coding	Q6UW02	43	GC02P203238	1.31007564067841	https://www.genecards.org/cgi-bin/carddisp.pl?gene=CYP20A1
SEC62	SEC62 Homolog, Preprotein Translocation Factor	Protein Coding	Q99442	43	GC03P169966	1.31007564067841	https://www.genecards.org/cgi-bin/carddisp.pl?gene=SEC62
SENP3	SUMO Specific Peptidase 3	Protein Coding	Q9H4L4	43	GC17P100464	1.31007564067841	https://www.genecards.org/cgi-bin/carddisp.pl?gene=SENP3
SRPRB	SRP Receptor Subunit Beta	Protein Coding	Q9Y5M8	42	GC03P133784	1.31007564067841	https://www.genecards.org/cgi-bin/carddisp.pl?gene=SRPRB
SNAP47	Synaptosome Associated Protein 47	Protein Coding	Q5SQN1	40	GC01P227730	1.31007564067841	https://www.genecards.org/cgi-bin/carddisp.pl?gene=SNAP47
HPF1	Histone PARylation Factor 1	Protein Coding	Q9NWY4	37	GC04M169730	1.31007564067841	https://www.genecards.org/cgi-bin/carddisp.pl?gene=HPF1
TCP1	T-Complex 1	Protein Coding	P17987	51	GC06M159778	1.30924987792969	https://www.genecards.org/cgi-bin/carddisp.pl?gene=TCP1
SAR1B	Secretion Associated Ras Related GTPase 1B	Protein Coding	Q9Y6B6	50	GC05M134601	1.29980516433716	https://www.genecards.org/cgi-bin/carddisp.pl?gene=SAR1B
REEP5	Receptor Accessory Protein 5	Protein Coding	Q00765	48	GC05M112876	1.29980516433716	https://www.genecards.org/cgi-bin/carddisp.pl?gene=REEP5
SNX3	Sorting Nexin 3	Protein Coding	O60493	48	GC06M108211	1.29980516433716	https://www.genecards.org/cgi-bin/carddisp.pl?gene=SNX3
YKT6	YKT6 V-SNARE Homolog	Protein Coding	O15498	48	GC07P044200	1.29980516433716	https://www.genecards.org/cgi-bin/carddisp.pl?gene=YKT6
SH3GLB1	SH3 Domain Containing GRB2 Like, Endophilin B1	Protein Coding	Q9Y371	47	GC01P086704	1.29980516433716	https://www.genecards.org/cgi-bin/carddisp.pl?gene=SH3GLB1
SPG21	SPG21 Abhydrolase Domain Containing, Maspardin	Protein Coding	Q9NZD8	46	GC15M064963	1.29980516433716	https://www.genecards.org/cgi-bin/carddisp.pl?gene=SPG21
ATG2A	Autophagy Related 2A	Protein Coding	Q2TAZ0	45	GC11M121157	1.29980516433716	https://www.genecards.org/cgi-bin/carddisp.pl?gene=ATG2A
EMC4	ER Membrane Protein Complex Subunit 4	Protein Coding	Q5J8M3	39	GC15P147907	1.29980516433716	https://www.genecards.org/cgi-bin/carddisp.pl?gene=EMC4
CD55	CD55 Molecule (Cromer Blood Group)	Protein Coding	P08174	58	GC01P207321	1.29273343086243	https://www.genecards.org/cgi-bin/carddisp.pl?gene=CD55
ABAT	4-Aminobutyrate Aminotransferase	Protein Coding	P80404	55	GC16P008674	1.29273343086243	https://www.genecards.org/cgi-bin/carddisp.pl?gene=ABAT
EMD	Emerin	Protein Coding	P50402	54	GC0XP154379	1.29273343086243	https://www.genecards.org/cgi-bin/carddisp.pl?gene=EMD
NDUFS7	NADH:Ubiquinone Oxidoreductase Core Subunit S7	Protein Coding	O75251	54	GC19P101884	1.29273343086243	https://www.genecards.org/cgi-bin/carddisp.pl?gene=NDUFS7
RTN4	Reticulon 4	Protein Coding	Q9NQC3	54	GC02M054934	1.29273343086243	https://www.genecards.org/cgi-bin/carddisp.pl?gene=RTN4
BLVRA	Biliverdin Reductase A	Protein Coding	P53004	52	GC07P043758	1.29273343086243	https://www.genecards.org/cgi-bin/carddisp.pl?gene=BLVRA
DPM1	Dolichyl-Phosphate Mannosyltransferase Subunit 1, Catalytic	Protein Coding	O60762	52	GC20M050934	1.29273343086243	https://www.genecards.org/cgi-bin/carddisp.pl?gene=DPM1
NDUFA9	NADH:Ubiquinone Oxidoreductase Subunit A9	Protein Coding	Q16795	52	GC12P004649	1.29273343086243	https://www.genecards.org/cgi-bin/carddisp.pl?gene=NDUFA9
MRPS16	Mitochondrial Ribosomal Protein S16	Protein Coding	Q9Y3D3	50	GC10M073248	1.29273343086243	https://www.genecards.org/cgi-bin/carddisp.pl?gene=MRPS16
PGAM1	Phosphoglycerate Mutase 1	Protein Coding	P18669	50	GC10P097426	1.29273343086243	https://www.genecards.org/cgi-bin/carddisp.pl?gene=PGAM1
RAP1B	RAP1B, Member Of RAS Oncogene Family	Protein Coding	P61224	50	GC12P068610	1.29273343086243	https://www.genecards.org/cgi-bin/carddisp.pl?gene=RAP1B
RPL35A	Ribosomal Protein L35a	Protein Coding	P18077	50	GC03P198087	1.29273343086243	https://www.genecards.org/cgi-bin/carddisp.pl?gene=RPL35A
DCXR	Dicarbonyl And L-Xylulose Reductase	Protein Coding	Q7Z4W1	49	GC17M082036	1.29273343086243	https://www.genecards.org/cgi-bin/carddisp.pl?gene=DCXR
MACROH2A1	MacroH2A.1 Histone	Protein Coding	O75367	49	GC05M135334	1.29273343086243	https://www.genecards.org/cgi-bin/carddisp.pl?gene=MACROH2A1
VPS37A	VPS37A Subunit Of ESCRT-I	Protein Coding	Q8NEZ2	49	GC08P017246	1.29273343086243	https://www.genecards.org/cgi-bin/carddisp.pl?gene=VPS37A
MRPL44	Mitochondrial Ribosomal Protein L44	Protein Coding	Q9H9J2	48	GC02P223957	1.29273343086243	https://www.genecards.org/cgi-bin/carddisp.pl?gene=MRPL44
PIP4K2B	Phosphatidylinositol-5-Phosphate 4-Kinase Type 2 Beta	Protein Coding	P78356	48	GC17M038765	1.29273343086243	https://www.genecards.org/cgi-bin/carddisp.pl?gene=PIP4K2B
RPL13A	Ribosomal Protein L13a	Protein Coding	P40429	48	GC19P049487	1.29273343086243	https://www.genecards.org/cgi-bin/carddisp.pl?gene=RPL13A
NUP205	Nucleoporin 205	Protein Coding	Q92621	47	GC07P135557	1.29273343086243	https://www.genecards.org/cgi-bin/carddisp.pl?gene=NUP205
PLEKHA1	Pleckstrin Homology Domain Containing A1	Protein Coding	Q9HB21	47	GC10P122374	1.29273343086243	https://www.genecards.org/cgi-bin/carddisp.pl?gene=PLEKHA1
TRAPPC12	Trafficking Protein Particle Complex Subunit 12	Protein Coding	Q8WVT3	47	GC02P003386	1.29273343086243	https://www.genecards.org/cgi-bin/carddisp.pl?gene=TRAPPC12
DHX29	DExH-Box Helicase 29	Protein Coding	Q7Z478	46	GC05M055256	1.29273343086243	https://www.genecards.org/cgi-bin/carddisp.pl?gene=DHX29
ARPC4	Actin Related Protein 2/3 Complex Subunit 4	Protein Coding	P59998	45	GC03P009792	1.29273343086243	https://www.genecards.org/cgi-bin/carddisp.pl?gene=ARPC4
NME6	NME/NM23 Nucleoside Diphosphate Kinase 6	Protein Coding	O75414	45	GC03M048292	1.29273343086243	https://www.genecards.org/cgi-bin/carddisp.pl?gene=NME6
RPL38	Ribosomal Protein L38	Protein Coding	P63173	45	GC17P102353	1.29273343086243	https://www.genecards.org/cgi-bin/carddisp.pl?gene=RPL38
SHPK	Sedoheptulokinase	Protein Coding	Q9UHJ6	45	GC17M003608	1.29273343086243	https://www.genecards.org/cgi-bin/carddisp.pl?gene=SHPK
MAGOHB	Mago Homolog B, Exon Junction Complex Subunit	Protein Coding	Q96A72	44	GC12M028045	1.29273343086243	https://www.genecards.org/cgi-bin/carddisp.pl?gene=MAGOHB
RPS27L	Ribosomal Protein S27 Like	Protein Coding	Q71UM5	44	GC15M144230	1.29273343086243	https://www.genecards.org/cgi-bin/carddisp.pl?gene=RPS27L
ARL8B	ADP Ribosylation Factor Like GTPase 8B	Protein Coding	Q9NVJ2	43	GC03P005122	1.29273343086243	https://www.genecards.org/cgi-bin/carddisp.pl?gene=ARL8B
DERA	Deoxyribose-Phosphate Aldolase	Protein Coding	Q9Y315	43	GC12P015911	1.29273343086243	https://www.genecards.org/cgi-bin/carddisp.pl?gene=DERA
MRPL4	Mitochondrial Ribosomal Protein L4	Protein Coding	Q9BYD3	43	GC19P010251	1.29273343086243	https://www.genecards.org/cgi-bin/carddisp.pl?gene=MRPL4
ANKRD13A	Ankyrin Repeat Domain 13A	Protein Coding	Q8IZ07	42	GC12P109999	1.29273343086243	https://www.genecards.org/cgi-bin/carddisp.pl?gene=ANKRD13A
WDR6	WD Repeat Domain 6	Protein Coding	Q9NNW5	42	GC03P049007	1.29273343086243	https://www.genecards.org/cgi-bin/carddisp.pl?gene=WDR6
CFAP20	Cilia And Flagella Associated Protein 20	Protein Coding	Q9Y6A4	41	GC16M058113	1.29273343086243	https://www.genecards.org/cgi-bin/carddisp.pl?gene=CFAP20
LRRC59	Leucine Rich Repeat Containing 59	Protein Coding	Q96AG4	41	GC17M050375	1.29273343086243	https://www.genecards.org/cgi-bin/carddisp.pl?gene=LRRC59
ARMCX2	Armadillo Repeat Containing X-Linked 2	Protein Coding	Q7L311	40	GC0XM101658	1.29273343086243	https://www.genecards.org/cgi-bin/carddisp.pl?gene=ARMCX2
PSMG3	Proteasome Assembly Chaperone 3	Protein Coding	Q9BT73	38	GC07M001567	1.29273343086243	https://www.genecards.org/cgi-bin/carddisp.pl?gene=PSMG3
TNFAIP8L1	TNF Alpha Induced Protein 8 Like 1	Protein Coding	Q8WVP5	36	GC19P004639	1.29273343086243	https://www.genecards.org/cgi-bin/carddisp.pl?gene=TNFAIP8L1
PRKACA	Protein Kinase CAMP-Activated Catalytic Subunit Alpha	Protein Coding	P17612	61	GC19M019657	1.27450025081635	https://www.genecards.org/cgi-bin/carddisp.pl?gene=PRKACA
SMAD2	SMAD Family Member 2	Protein Coding	Q15796	61	GC18M047809	1.27450025081635	https://www.genecards.org/cgi-bin/carddisp.pl?gene=SMAD2
SLC12A2	Solute Carrier Family 12 Member 2	Protein Coding	P55011	58	GC05P128083	1.27450025081635	https://www.genecards.org/cgi-bin/carddisp.pl?gene=SLC12A2
GFAP	Glial Fibrillary Acidic Protein	Protein Coding	P14136	57	GC17M071851	1.27450025081635	https://www.genecards.org/cgi-bin/carddisp.pl?gene=GFAP
GLUL	Glutamate-Ammonia Ligase	Protein Coding	P15104	57	GC01M182378	1.27450025081635	https://www.genecards.org/cgi-bin/carddisp.pl?gene=GLUL
SREBF1	Sterol Regulatory Element Binding Transcription Factor 1	Protein Coding	P36956	57	GC17M017810	1.27450025081635	https://www.genecards.org/cgi-bin/carddisp.pl?gene=SREBF1
ATP7B	ATPase Copper Transporting Beta	Protein Coding	P35670	56	GC13M051930	1.27450025081635	https://www.genecards.org/cgi-bin/carddisp.pl?gene=ATP7B
SIRT2	Sirtuin 2	Protein Coding	Q8IXJ6	56	GC19M038878	1.27450025081635	https://www.genecards.org/cgi-bin/carddisp.pl?gene=SIRT2
PCK2	Phosphoenolpyruvate Carboxykinase 2, Mitochondrial	Protein Coding	Q16822	54	GC14P024094	1.27450025081635	https://www.genecards.org/cgi-bin/carddisp.pl?gene=PCK2
WWOX	WW Domain Containing Oxidoreductase	Protein Coding	Q9NZC7	54	GC16P078099	1.27450025081635	https://www.genecards.org/cgi-bin/carddisp.pl?gene=WWOX
MADD	MAP Kinase Activating Death Domain	Protein Coding	Q8WXG6	53	GC11P047427	1.27450025081635	https://www.genecards.org/cgi-bin/carddisp.pl?gene=MADD
NDUFS1	NADH:Ubiquinone Oxidoreductase Core Subunit S1	Protein Coding	P28331	53	GC02M206114	1.27450025081635	https://www.genecards.org/cgi-bin/carddisp.pl?gene=NDUFS1
PRKD3	Protein Kinase D3	Protein Coding	O94806	53	GC02M037251	1.27450025081635	https://www.genecards.org/cgi-bin/carddisp.pl?gene=PRKD3
BCAT2	Branched Chain Amino Acid Transaminase 2	Protein Coding	O15382	52	GC19M048795	1.27450025081635	https://www.genecards.org/cgi-bin/carddisp.pl?gene=BCAT2
ITPR2	Inositol 1,4,5-Trisphosphate Receptor Type 2	Protein Coding	Q14571	52	GC12M028480	1.27450025081635	https://www.genecards.org/cgi-bin/carddisp.pl?gene=ITPR2
PIK3R4	Phosphoinositide-3-Kinase Regulatory Subunit 4	Protein Coding	Q99570	52	GC03M130678	1.27450025081635	https://www.genecards.org/cgi-bin/carddisp.pl?gene=PIK3R4
SEC63	SEC63 Homolog, Protein Translocation Regulator	Protein Coding	Q9UGP8	52	GC06M107867	1.27450025081635	https://www.genecards.org/cgi-bin/carddisp.pl?gene=SEC63
SOAT1	Sterol O-Acyltransferase 1	Protein Coding	P35610	52	GC01P179294	1.27450025081635	https://www.genecards.org/cgi-bin/carddisp.pl?gene=SOAT1
TUBA8	Tubulin Alpha 8	Protein Coding	Q9NY65	52	GC22P018110	1.27450025081635	https://www.genecards.org/cgi-bin/carddisp.pl?gene=TUBA8
AARS2	Alanyl-TRNA Synthetase 2, Mitochondrial	Protein Coding	Q5JTZ9	51	GC06M091004	1.27450025081635	https://www.genecards.org/cgi-bin/carddisp.pl?gene=AARS2
DIAPH2	Diaphanous Related Formin 2	Protein Coding	O60879	51	GC0XP096684	1.27450025081635	https://www.genecards.org/cgi-bin/carddisp.pl?gene=DIAPH2
CALU	Calumenin	Protein Coding	O43852	50	GC07P128739	1.27450025081635	https://www.genecards.org/cgi-bin/carddisp.pl?gene=CALU
PPFIBP1	PPFIA Binding Protein 1	Protein Coding	Q86W92	50	GC12P027523	1.27450025081635	https://www.genecards.org/cgi-bin/carddisp.pl?gene=PPFIBP1
TRIP11	Thyroid Hormone Receptor Interactor 11	Protein Coding	Q15643	50	GC14M091965	1.27450025081635	https://www.genecards.org/cgi-bin/carddisp.pl?gene=TRIP11
CISD2	CDGSH Iron Sulfur Domain 2	Protein Coding	Q8N5K1	49	GC04P102868	1.27450025081635	https://www.genecards.org/cgi-bin/carddisp.pl?gene=CISD2
GOPC	Golgi Associated PDZ And Coiled-Coil Motif Containing	Protein Coding	Q9HD26	49	GC06M117560	1.27450025081635	https://www.genecards.org/cgi-bin/carddisp.pl?gene=GOPC
RALGAPA1	Ral GTPase Activating Protein Catalytic Subunit Alpha 1	Protein Coding	Q6GYQ0	49	GC14M035538	1.27450025081635	https://www.genecards.org/cgi-bin/carddisp.pl?gene=RALGAPA1
SEC24B	SEC24 Homolog B, COPII Coat Complex Component	Protein Coding	O95487	49	GC04P109433	1.27450025081635	https://www.genecards.org/cgi-bin/carddisp.pl?gene=SEC24B
TOR1AIP1	Torsin 1A Interacting Protein 1	Protein Coding	Q5JTV8	49	GC01P179882	1.27450025081635	https://www.genecards.org/cgi-bin/carddisp.pl?gene=TOR1AIP1
VAMP7	Vesicle Associated Membrane Protein 7	Protein Coding	P51809	49	GC0XP155881	1.27450025081635	https://www.genecards.org/cgi-bin/carddisp.pl?gene=VAMP7
VPS41	VPS41 Subunit Of HOPS Complex	Protein Coding	P49754	49	GC07M039452	1.27450025081635	https://www.genecards.org/cgi-bin/carddisp.pl?gene=VPS41
FYCO1	FYVE And Coiled-Coil Domain Autophagy Adaptor 1	Protein Coding	Q9BQS8	48	GC03M045917	1.27450025081635	https://www.genecards.org/cgi-bin/carddisp.pl?gene=FYCO1
RTN3	Reticulon 3	Protein Coding	O95197	48	GC11P084393	1.27450025081635	https://www.genecards.org/cgi-bin/carddisp.pl?gene=RTN3
VPS26A	VPS26 Retromer Complex Component A	Protein Coding	O75436	48	GC10P069123	1.27450025081635	https://www.genecards.org/cgi-bin/carddisp.pl?gene=VPS26A
COG6	Component Of Oligomeric Golgi Complex 6	Protein Coding	Q9Y2V7	47	GC13P039655	1.27450025081635	https://www.genecards.org/cgi-bin/carddisp.pl?gene=COG6
MBOAT7	Membrane Bound O-Acyltransferase Domain Containing 7	Protein Coding	Q96N66	47	GC19M054173	1.27450025081635	https://www.genecards.org/cgi-bin/carddisp.pl?gene=MBOAT7
ZDHHC13	Zinc Finger DHHC-Type Palmitoyltransferase 13	Protein Coding	Q8IUH4	47	GC11P019120	1.27450025081635	https://www.genecards.org/cgi-bin/carddisp.pl?gene=ZDHHC13
RRAGA	Ras Related GTP Binding A	Protein Coding	Q7L523	45	GC09P019049	1.27450025081635	https://www.genecards.org/cgi-bin/carddisp.pl?gene=RRAGA
VIPAS39	VPS33B Interacting Protein, Apical-Basolateral Polarity Regulator, Spe-39 Homolog	Protein Coding	Q9H9C1	45	GC14M077426	1.27450025081635	https://www.genecards.org/cgi-bin/carddisp.pl?gene=VIPAS39
GOLGA4	Golgin A4	Protein Coding	Q13439	44	GC03P037243	1.27450025081635	https://www.genecards.org/cgi-bin/carddisp.pl?gene=GOLGA4
GOLGA5	Golgin A5	Protein Coding	Q8TBA6	44	GC14P092794	1.27450025081635	https://www.genecards.org/cgi-bin/carddisp.pl?gene=GOLGA5
GOLGB1	Golgin B1	Protein Coding	Q14789	44	GC03M121663	1.27450025081635	https://www.genecards.org/cgi-bin/carddisp.pl?gene=GOLGB1
KPNA5	Karyopherin Subunit Alpha 5	Protein Coding	O15131	44	GC06P116681	1.27450025081635	https://www.genecards.org/cgi-bin/carddisp.pl?gene=KPNA5
MEGF8	Multiple EGF Like Domains 8	Protein Coding	Q7Z7M0	44	GC19P042325	1.27450025081635	https://www.genecards.org/cgi-bin/carddisp.pl?gene=MEGF8
SEC16A	SEC16 Homolog A, Endoplasmic Reticulum Export Factor	Protein Coding	O15027	44	GC09M136440	1.27450025081635	https://www.genecards.org/cgi-bin/carddisp.pl?gene=SEC16A
WASHC4	WASH Complex Subunit 4	Protein Coding	Q2M389	44	GC12P105108	1.27450025081635	https://www.genecards.org/cgi-bin/carddisp.pl?gene=WASHC4
AKAP11	A-Kinase Anchoring Protein 11	Protein Coding	Q9UKA4	43	GC13P042272	1.27450025081635	https://www.genecards.org/cgi-bin/carddisp.pl?gene=AKAP11
ATP5IF1	ATP Synthase Inhibitory Factor Subunit 1	Protein Coding	Q9UII2	43	GC01P034770	1.27450025081635	https://www.genecards.org/cgi-bin/carddisp.pl?gene=ATP5IF1
GCC1	GRIP And Coiled-Coil Domain Containing 1	Protein Coding	Q96CN9	43	GC07M127580	1.27450025081635	https://www.genecards.org/cgi-bin/carddisp.pl?gene=GCC1
HS1BP3	HCLS1 Binding Protein 3	Protein Coding	Q53T59	43	GC02M020560	1.27450025081635	https://www.genecards.org/cgi-bin/carddisp.pl?gene=HS1BP3
SNX17	Sorting Nexin 17	Protein Coding	Q15036	43	GC02P027370	1.27450025081635	https://www.genecards.org/cgi-bin/carddisp.pl?gene=SNX17
UBE2Z	Ubiquitin Conjugating Enzyme E2 Z	Protein Coding	Q9H832	43	GC17P048908	1.27450025081635	https://www.genecards.org/cgi-bin/carddisp.pl?gene=UBE2Z
VPS26C	VPS26 Endosomal Protein Sorting Factor C	Protein Coding	O14972	43	GC21M037225	1.27450025081635	https://www.genecards.org/cgi-bin/carddisp.pl?gene=VPS26C
ACTR10	Actin Related Protein 10	Protein Coding	Q9NZ32	42	GC14P058200	1.27450025081635	https://www.genecards.org/cgi-bin/carddisp.pl?gene=ACTR10
BLTP3A	Bridge-Like Lipid Transfer Protein Family Member 3A	Protein Coding	Q6BDS2	42	GC06P126951	1.27450025081635	https://www.genecards.org/cgi-bin/carddisp.pl?gene=BLTP3A
DEF8	Differentially Expressed In FDCP 8 Homolog	Protein Coding	Q6ZN54	42	GC16P092740	1.27450025081635	https://www.genecards.org/cgi-bin/carddisp.pl?gene=DEF8
FNIP2	Folliculin Interacting Protein 2	Protein Coding	Q9P278	42	GC04P158769	1.27450025081635	https://www.genecards.org/cgi-bin/carddisp.pl?gene=FNIP2
NDC1	NDC1 Transmembrane Nucleoporin	Protein Coding	Q9BTX1	42	GC01M053765	1.27450025081635	https://www.genecards.org/cgi-bin/carddisp.pl?gene=NDC1
RABGAP1	RAB GTPase Activating Protein 1	Protein Coding	Q9Y3P9	42	GC09P123395	1.27450025081635	https://www.genecards.org/cgi-bin/carddisp.pl?gene=RABGAP1
CLUH	Clustered Mitochondria Homolog	Protein Coding	O75153	41	GC17M002689	1.27450025081635	https://www.genecards.org/cgi-bin/carddisp.pl?gene=CLUH
LRCH4	Leucine Rich Repeats And Calponin Homology Domain Containing 4	Protein Coding	O75427	41	GC07M100574	1.27450025081635	https://www.genecards.org/cgi-bin/carddisp.pl?gene=LRCH4
ST7	Suppression Of Tumorigenicity 7	Protein Coding	Q9NRC1	41	GC07P117149	1.27450025081635	https://www.genecards.org/cgi-bin/carddisp.pl?gene=ST7
EXD2	Exonuclease 3'-5' Domain Containing 2	Protein Coding	Q9NVH0	40	GC14P069191	1.27450025081635	https://www.genecards.org/cgi-bin/carddisp.pl?gene=EXD2
FKBP15	FKBP Prolyl Isomerase Family Member 15	Protein Coding	Q5T1M5	38	GC09M113161	1.27450025081635	https://www.genecards.org/cgi-bin/carddisp.pl?gene=FKBP15
SNX4	Sorting Nexin 4	Protein Coding	O95219	38	GC03M125446	1.27450025081635	https://www.genecards.org/cgi-bin/carddisp.pl?gene=SNX4
MT-RNR1	Mitochondrially Encoded 12S RRNA	RNA Gene	A0A0C5B5G6	21	GCMTP000642	1.27450025081635	https://www.genecards.org/cgi-bin/carddisp.pl?gene=MT-RNR1
SREBF2	Sterol Regulatory Element Binding Transcription Factor 2	Protein Coding	Q12772	52	GC22P041833	1.27328097820282	https://www.genecards.org/cgi-bin/carddisp.pl?gene=SREBF2
FLOT2	Flotillin 2	Protein Coding	Q14254	44	GC17M071102	1.27328097820282	https://www.genecards.org/cgi-bin/carddisp.pl?gene=FLOT2
DHX38	DEAH-Box Helicase 38	Protein Coding	Q92620	50	GC16P077020	1.27075707912445	https://www.genecards.org/cgi-bin/carddisp.pl?gene=DHX38
SCRN1	Secernin 1	Protein Coding	Q12765	42	GC07M031245	1.27075707912445	https://www.genecards.org/cgi-bin/carddisp.pl?gene=SCRN1
TNF	Tumor Necrosis Factor	Protein Coding	P01375	61	GC06P125492	1.25566339492798	https://www.genecards.org/cgi-bin/carddisp.pl?gene=TNF
PVT1	Pvt1 Oncogene	RNA Gene		32	GC08P128043	1.25566339492798	https://www.genecards.org/cgi-bin/carddisp.pl?gene=PVT1
NFKB2	Nuclear Factor Kappa B Subunit 2	Protein Coding	Q00653	60	GC10P102394	1.25522255897522	https://www.genecards.org/cgi-bin/carddisp.pl?gene=NFKB2
CPT1A	Carnitine Palmitoyltransferase 1A	Protein Coding	P50416	57	GC11M068754	1.25522255897522	https://www.genecards.org/cgi-bin/carddisp.pl?gene=CPT1A
HMGB1	High Mobility Group Box 1	Protein Coding	P09429	57	GC13M030456	1.25522255897522	https://www.genecards.org/cgi-bin/carddisp.pl?gene=HMGB1
APAF1	Apoptotic Peptidase Activating Factor 1	Protein Coding	O14727	56	GC12P098645	1.25522255897522	https://www.genecards.org/cgi-bin/carddisp.pl?gene=APAF1
ARF4	ADP Ribosylation Factor 4	Protein Coding	P18085	50	GC03M057572	1.25522255897522	https://www.genecards.org/cgi-bin/carddisp.pl?gene=ARF4
ARPC2	Actin Related Protein 2/3 Complex Subunit 2	Protein Coding	O15144	50	GC02P218217	1.25522255897522	https://www.genecards.org/cgi-bin/carddisp.pl?gene=ARPC2
SLC3A2	Solute Carrier Family 3 Member 2	Protein Coding	P08195	50	GC11P062856	1.25522255897522	https://www.genecards.org/cgi-bin/carddisp.pl?gene=SLC3A2
CYB5R1	Cytochrome B5 Reductase 1	Protein Coding	Q9UHQ9	49	GC01M202964	1.25522255897522	https://www.genecards.org/cgi-bin/carddisp.pl?gene=CYB5R1
PSMD8	Proteasome 26S Subunit, Non-ATPase 8	Protein Coding	P48556	48	GC19P038374	1.25522255897522	https://www.genecards.org/cgi-bin/carddisp.pl?gene=PSMD8
TMX3	Thioredoxin Related Transmembrane Protein 3	Protein Coding	Q96JJ7	47	GC18M068673	1.25522255897522	https://www.genecards.org/cgi-bin/carddisp.pl?gene=TMX3
EIF3C	Eukaryotic Translation Initiation Factor 3 Subunit C	Protein Coding	Q99613	46	GC16P065845	1.25522255897522	https://www.genecards.org/cgi-bin/carddisp.pl?gene=EIF3C
DDX54	DEAD-Box Helicase 54	Protein Coding	Q8TDD1	44	GC12M113157	1.25522255897522	https://www.genecards.org/cgi-bin/carddisp.pl?gene=DDX54
TOR1AIP2	Torsin 1A Interacting Protein 2	Protein Coding	Q9H496	43	GC01M185501	1.25522255897522	https://www.genecards.org/cgi-bin/carddisp.pl?gene=TOR1AIP2
SPCS2	Signal Peptidase Complex Subunit 2	Protein Coding	Q15005	40	GC11P085007	1.25522255897522	https://www.genecards.org/cgi-bin/carddisp.pl?gene=SPCS2
TEX10	Testis Expressed 10	Protein Coding	Q9NXF1	40	GC09M100302	1.25522255897522	https://www.genecards.org/cgi-bin/carddisp.pl?gene=TEX10
NKAP	NFKB Activating Protein	Protein Coding	Q8N5F7	45	GC0XM120333	1.24317467212677	https://www.genecards.org/cgi-bin/carddisp.pl?gene=NKAP
MYO6	Myosin VI	Protein Coding	Q9UM54	51	GC06P075749	1.24180662631989	https://www.genecards.org/cgi-bin/carddisp.pl?gene=MYO6
DBN1	Drebrin 1	Protein Coding	Q16643	49	GC05M177456	1.24180662631989	https://www.genecards.org/cgi-bin/carddisp.pl?gene=DBN1
CCT2	Chaperonin Containing TCP1 Subunit 2	Protein Coding	P78371	49	GC12P069585	1.23989760875702	https://www.genecards.org/cgi-bin/carddisp.pl?gene=CCT2
FTMT	Ferritin Mitochondrial	Protein Coding	Q8N4E7	45	GC05P121851	1.2351381778717	https://www.genecards.org/cgi-bin/carddisp.pl?gene=FTMT
GRN	Granulin Precursor	Protein Coding	P28799	56	GC17P044345	1.23469746112823	https://www.genecards.org/cgi-bin/carddisp.pl?gene=GRN
PAK2	P21 (RAC1) Activated Kinase 2	Protein Coding	Q13177	56	GC03P196739	1.23469746112823	https://www.genecards.org/cgi-bin/carddisp.pl?gene=PAK2
IGF2R	Insulin Like Growth Factor 2 Receptor	Protein Coding	P11717	55	GC06P159969	1.23469746112823	https://www.genecards.org/cgi-bin/carddisp.pl?gene=IGF2R
TALDO1	Transaldolase 1	Protein Coding	P37837	55	GC11P007397	1.23469746112823	https://www.genecards.org/cgi-bin/carddisp.pl?gene=TALDO1
BCS1L	BCS1 Homolog, Ubiquinol-Cytochrome C Reductase Complex Chaperone	Protein Coding	Q9Y276	54	GC02P218658	1.23469746112823	https://www.genecards.org/cgi-bin/carddisp.pl?gene=BCS1L
EWSR1	EWS RNA Binding Protein 1	Protein Coding	Q01844	54	GC22P064837	1.23469746112823	https://www.genecards.org/cgi-bin/carddisp.pl?gene=EWSR1
SAE1	SUMO1 Activating Enzyme Subunit 1	Protein Coding	Q9UBE0	51	GC19P103340	1.23469746112823	https://www.genecards.org/cgi-bin/carddisp.pl?gene=SAE1
TAB1	TGF-Beta Activated Kinase 1 (MAP3K7) Binding Protein 1	Protein Coding	Q15750	51	GC22P065161	1.23469746112823	https://www.genecards.org/cgi-bin/carddisp.pl?gene=TAB1
PUM2	Pumilio RNA Binding Family Member 2	Protein Coding	Q8TB72	49	GC02M020442	1.23469746112823	https://www.genecards.org/cgi-bin/carddisp.pl?gene=PUM2
RCN1	Reticulocalbin 1	Protein Coding	Q15293	48	GC11P032090	1.23469746112823	https://www.genecards.org/cgi-bin/carddisp.pl?gene=RCN1
PITRM1	Pitrilysin Metallopeptidase 1	Protein Coding	Q5JRX3	47	GC10M003138	1.23469746112823	https://www.genecards.org/cgi-bin/carddisp.pl?gene=PITRM1
THOP1	Thimet Oligopeptidase 1	Protein Coding	P52888	47	GC19P002785	1.23469746112823	https://www.genecards.org/cgi-bin/carddisp.pl?gene=THOP1
VPS16	VPS16 Core Subunit Of CORVET And HOPS Complexes	Protein Coding	Q9H269	45	GC20P002840	1.23469746112823	https://www.genecards.org/cgi-bin/carddisp.pl?gene=VPS16
NIBAN2	Niban Apoptosis Regulator 2	Protein Coding	Q96TA1	44	GC09M127645	1.23469746112823	https://www.genecards.org/cgi-bin/carddisp.pl?gene=NIBAN2
NEPRO	Nucleolus And Neural Progenitor Protein	Protein Coding	Q6NW34	42	GC03M113009	1.23469746112823	https://www.genecards.org/cgi-bin/carddisp.pl?gene=NEPRO
CWC22	CWC22 Spliceosome Associated Protein Homolog	Protein Coding	Q9HCG8	40	GC02M179944	1.23469746112823	https://www.genecards.org/cgi-bin/carddisp.pl?gene=CWC22
FASTKD5	FAST Kinase Domains 5	Protein Coding	Q7L8L6	38	GC20M003991	1.23469746112823	https://www.genecards.org/cgi-bin/carddisp.pl?gene=FASTKD5
CA2	Carbonic Anhydrase 2	Protein Coding	P00918	59	GC08P085463	1.22523641586304	https://www.genecards.org/cgi-bin/carddisp.pl?gene=CA2
HDGF	Heparin Binding Growth Factor	Protein Coding	P51858	47	GC01M160038	1.22523641586304	https://www.genecards.org/cgi-bin/carddisp.pl?gene=HDGF
NEFM	Neurofilament Medium Chain	Protein Coding	P07197	51	GC08P024913	1.21387076377869	https://www.genecards.org/cgi-bin/carddisp.pl?gene=NEFM
SCD	Stearoyl-CoA Desaturase	Protein Coding	O00767	58	GC10P100347	1.21264576911926	https://www.genecards.org/cgi-bin/carddisp.pl?gene=SCD
POR	Cytochrome P450 Oxidoreductase	Protein Coding	P16435	56	GC07P075899	1.21264576911926	https://www.genecards.org/cgi-bin/carddisp.pl?gene=POR
DGKE	Diacylglycerol Kinase Epsilon	Protein Coding	P52429	54	GC17P056834	1.21264576911926	https://www.genecards.org/cgi-bin/carddisp.pl?gene=DGKE
POLR3A	RNA Polymerase III Subunit A	Protein Coding	O14802	53	GC10M079050	1.21264576911926	https://www.genecards.org/cgi-bin/carddisp.pl?gene=POLR3A
KIF1A	Kinesin Family Member 1A	Protein Coding	Q12756	51	GC02M240713	1.21264576911926	https://www.genecards.org/cgi-bin/carddisp.pl?gene=KIF1A
U2AF1	U2 Small Nuclear RNA Auxiliary Factor 1	Protein Coding	Q01081	51	GC21M043092	1.21264576911926	https://www.genecards.org/cgi-bin/carddisp.pl?gene=U2AF1
VAC14	VAC14 Component Of PIKFYVE Complex	Protein Coding	Q08AM6	51	GC16M072927	1.21264576911926	https://www.genecards.org/cgi-bin/carddisp.pl?gene=VAC14
YME1L1	YME1 Like 1 ATPase	Protein Coding	Q96TA2	51	GC10M027110	1.21264576911926	https://www.genecards.org/cgi-bin/carddisp.pl?gene=YME1L1
ACTL6A	Actin Like 6A	Protein Coding	O96019	49	GC03P179562	1.21264576911926	https://www.genecards.org/cgi-bin/carddisp.pl?gene=ACTL6A
CDKAL1	CDK5 Regulatory Subunit Associated Protein 1 Like 1	Protein Coding	Q5VV42	49	GC06P020534	1.21264576911926	https://www.genecards.org/cgi-bin/carddisp.pl?gene=CDKAL1
SYNE2	Spectrin Repeat Containing Nuclear Envelope Protein 2	Protein Coding	Q8WXH0	49	GC14P063761	1.21264576911926	https://www.genecards.org/cgi-bin/carddisp.pl?gene=SYNE2
PIGS	Phosphatidylinositol Glycan Anchor Biosynthesis Class S	Protein Coding	Q96S52	48	GC17M028553	1.21264576911926	https://www.genecards.org/cgi-bin/carddisp.pl?gene=PIGS
SUN1	Sad1 And UNC84 Domain Containing 1	Protein Coding	O94901	48	GC07P000815	1.21264576911926	https://www.genecards.org/cgi-bin/carddisp.pl?gene=SUN1
GORASP2	Golgi Reassembly Stacking Protein 2	Protein Coding	Q9H8Y8	45	GC02P170928	1.21264576911926	https://www.genecards.org/cgi-bin/carddisp.pl?gene=GORASP2
OSBPL8	Oxysterol Binding Protein Like 8	Protein Coding	Q9BZF1	45	GC12M076354	1.21264576911926	https://www.genecards.org/cgi-bin/carddisp.pl?gene=OSBPL8
MIOS	Meiosis Regulator For Oocyte Development	Protein Coding	Q9NXC5	43	GC07P010263	1.21264576911926	https://www.genecards.org/cgi-bin/carddisp.pl?gene=MIOS
DHX57	DExH-Box Helicase 57	Protein Coding	Q6P158	40	GC02M038797	1.21264576911926	https://www.genecards.org/cgi-bin/carddisp.pl?gene=DHX57
SIAH1	Siah E3 Ubiquitin Protein Ligase 1	Protein Coding	Q8IUQ4	54	GC16M048357	1.20789420604706	https://www.genecards.org/cgi-bin/carddisp.pl?gene=SIAH1
NRF1	Nuclear Respiratory Factor 1	Protein Coding	Q16656	52	GC07P129611	1.20789420604706	https://www.genecards.org/cgi-bin/carddisp.pl?gene=NRF1
RCAN1	Regulator Of Calcineurin 1	Protein Coding	P53805	51	GC21M034513	1.20789420604706	https://www.genecards.org/cgi-bin/carddisp.pl?gene=RCAN1
UBE2D2	Ubiquitin Conjugating Enzyme E2 D2	Protein Coding	P62837	51	GC05P139526	1.20789420604706	https://www.genecards.org/cgi-bin/carddisp.pl?gene=UBE2D2
SDCBP	Syndecan Binding Protein	Protein Coding	O00560	49	GC08P058539	1.20789420604706	https://www.genecards.org/cgi-bin/carddisp.pl?gene=SDCBP
TMEM256-PLSCR3	TMEM256-PLSCR3 Readthrough (NMD Candidate)	RNA Gene		23	GC17M016959	1.20789420604706	https://www.genecards.org/cgi-bin/carddisp.pl?gene=TMEM256-PLSCR3
MT-TS1	Mitochondrially Encoded TRNA-Ser (UCN) 1	RNA Gene		21	GCMTM007447	1.20746302604675	https://www.genecards.org/cgi-bin/carddisp.pl?gene=MT-TS1
MYO1B	Myosin IB	Protein Coding	O43795	45	GC02P191246	1.20471215248108	https://www.genecards.org/cgi-bin/carddisp.pl?gene=MYO1B
PRDX6	Peroxiredoxin 6	Protein Coding	P30041	55	GC01P173477	1.19088017940521	https://www.genecards.org/cgi-bin/carddisp.pl?gene=PRDX6
TRNT1	TRNA Nucleotidyl Transferase 1	Protein Coding	Q96Q11	50	GC03P003126	1.18966102600098	https://www.genecards.org/cgi-bin/carddisp.pl?gene=TRNT1
ZFYVE1	Zinc Finger FYVE-Type Containing 1	Protein Coding	Q9HBF4	42	GC14M072969	1.18910682201385	https://www.genecards.org/cgi-bin/carddisp.pl?gene=ZFYVE1
HDAC3	Histone Deacetylase 3	Protein Coding	O15379	57	GC05M141620	1.18400239944458	https://www.genecards.org/cgi-bin/carddisp.pl?gene=HDAC3
ATP4A	ATPase H+/K+ Transporting Subunit Alpha	Protein Coding	P20648	49	GC19M089632	1.17038333415985	https://www.genecards.org/cgi-bin/carddisp.pl?gene=ATP4A
SCFD1	Sec1 Family Domain Containing 1	Protein Coding	Q8WVM8	48	GC14P030622	1.17038333415985	https://www.genecards.org/cgi-bin/carddisp.pl?gene=SCFD1
RAB11FIP5	RAB11 Family Interacting Protein 5	Protein Coding	Q9BXF6	46	GC02M073148	1.17038333415985	https://www.genecards.org/cgi-bin/carddisp.pl?gene=RAB11FIP5
STX12	Syntaxin 12	Protein Coding	Q86Y82	45	GC01P034739	1.17038333415985	https://www.genecards.org/cgi-bin/carddisp.pl?gene=STX12
RAB4B-EGLN2	RAB4B-EGLN2 Readthrough (NMD Candidate)	RNA Gene		19	GC19P040778	1.17038333415985	https://www.genecards.org/cgi-bin/carddisp.pl?gene=RAB4B-EGLN2
KRAS	KRAS Proto-Oncogene, GTPase	Protein Coding	P01116	61	GC12M028437	1.16214191913605	https://www.genecards.org/cgi-bin/carddisp.pl?gene=KRAS
WDR46	WD Repeat Domain 46	Protein Coding	O15213	42	GC06M033279	1.16214191913605	https://www.genecards.org/cgi-bin/carddisp.pl?gene=WDR46
HRAS	HRas Proto-Oncogene, GTPase	Protein Coding	P01112	61	GC11M010201	1.14985823631287	https://www.genecards.org/cgi-bin/carddisp.pl?gene=HRAS
PNP	Purine Nucleoside Phosphorylase	Protein Coding	P00491	58	GC14P043115	1.14656066894531	https://www.genecards.org/cgi-bin/carddisp.pl?gene=PNP
PIN1	Peptidylprolyl Cis/Trans Isomerase, NIMA-Interacting 1	Protein Coding	Q13526	56	GC19P009835	1.14656066894531	https://www.genecards.org/cgi-bin/carddisp.pl?gene=PIN1
FMR1	Fragile X Messenger Ribonucleoprotein 1	Protein Coding	Q06787	53	GC0XP148000	1.14656066894531	https://www.genecards.org/cgi-bin/carddisp.pl?gene=FMR1
IBA57	Iron-Sulfur Cluster Assembly Factor IBA57	Protein Coding	Q5T440	45	GC01P228165	1.14656066894531	https://www.genecards.org/cgi-bin/carddisp.pl?gene=IBA57
LANCL1	LanC Like Glutathione S-Transferase 1	Protein Coding	O43813	42	GC02M210431	1.14656066894531	https://www.genecards.org/cgi-bin/carddisp.pl?gene=LANCL1
ATAD3C	ATPase Family AAA Domain Containing 3C	Protein Coding	Q5T2N8	41	GC01P001449	1.14656066894531	https://www.genecards.org/cgi-bin/carddisp.pl?gene=ATAD3C
ATP5F1A	ATP Synthase F1 Subunit Alpha	Protein Coding	P25705	54	GC18M046081	1.14580774307251	https://www.genecards.org/cgi-bin/carddisp.pl?gene=ATP5F1A
LMNA	Lamin A/C	Protein Coding	P02545	58	GC01P156082	1.13237702846527	https://www.genecards.org/cgi-bin/carddisp.pl?gene=LMNA
XRCC6	X-Ray Repair Cross Complementing 6	Protein Coding	P12956	54	GC22P065264	1.13237702846527	https://www.genecards.org/cgi-bin/carddisp.pl?gene=XRCC6
SLC25A3	Solute Carrier Family 25 Member 3	Protein Coding	Q00325	51	GC12P098593	1.13237702846527	https://www.genecards.org/cgi-bin/carddisp.pl?gene=SLC25A3
MIR379	MicroRNA 379	RNA Gene		22	GC14P115605	1.13203561306	https://www.genecards.org/cgi-bin/carddisp.pl?gene=MIR379
GLB1	Galactosidase Beta 1	Protein Coding	P16278	57	GC03M032963	1.13066756725311	https://www.genecards.org/cgi-bin/carddisp.pl?gene=GLB1
SLC25A12	Solute Carrier Family 25 Member 12	Protein Coding	O75746	55	GC02M171783	1.13066756725311	https://www.genecards.org/cgi-bin/carddisp.pl?gene=SLC25A12
BAX	BCL2 Associated X, Apoptosis Regulator	Protein Coding	Q07812	60	GC19P048954	1.12780654430389	https://www.genecards.org/cgi-bin/carddisp.pl?gene=BAX
IGF1	Insulin Like Growth Factor 1	Protein Coding	P05019	57	GC12M102395	1.12780654430389	https://www.genecards.org/cgi-bin/carddisp.pl?gene=IGF1
UBE2D1	Ubiquitin Conjugating Enzyme E2 D1	Protein Coding	P51668	52	GC10P058334	1.12780654430389	https://www.genecards.org/cgi-bin/carddisp.pl?gene=UBE2D1
HSPA5	Heat Shock Protein Family A (Hsp70) Member 5	Protein Coding	P11021	57	GC09M125234	1.1185450553894	https://www.genecards.org/cgi-bin/carddisp.pl?gene=HSPA5
PARK7	Parkinsonism Associated Deglycase	Protein Coding	Q99497	56	GC01P011539	1.1185450553894	https://www.genecards.org/cgi-bin/carddisp.pl?gene=PARK7
HNRNPK	Heterogeneous Nuclear Ribonucleoprotein K	Protein Coding	P61978	54	GC09M106943	1.1185450553894	https://www.genecards.org/cgi-bin/carddisp.pl?gene=HNRNPK
DDX5	DEAD-Box Helicase 5	Protein Coding	P17844	53	GC17M064498	1.1185450553894	https://www.genecards.org/cgi-bin/carddisp.pl?gene=DDX5
RPS6	Ribosomal Protein S6	Protein Coding	P62753	52	GC09M019375	1.1185450553894	https://www.genecards.org/cgi-bin/carddisp.pl?gene=RPS6
MATR3	Matrin 3	Protein Coding	P43243	51	GC05P139274	1.1185450553894	https://www.genecards.org/cgi-bin/carddisp.pl?gene=MATR3
RPS16	Ribosomal Protein S16	Protein Coding	P62249	50	GC19M039433	1.1185450553894	https://www.genecards.org/cgi-bin/carddisp.pl?gene=RPS16
DDX17	DEAD-Box Helicase 17	Protein Coding	Q92841	48	GC22M038483	1.1185450553894	https://www.genecards.org/cgi-bin/carddisp.pl?gene=DDX17
HNRNPA3	Heterogeneous Nuclear Ribonucleoprotein A3	Protein Coding	P51991	48	GC02P177212	1.1185450553894	https://www.genecards.org/cgi-bin/carddisp.pl?gene=HNRNPA3
XIAP	X-Linked Inhibitor Of Apoptosis	Protein Coding	P98170	60	GC0XP123859	1.11409735679626	https://www.genecards.org/cgi-bin/carddisp.pl?gene=XIAP
PDK2	Pyruvate Dehydrogenase Kinase 2	Protein Coding	Q15119	49	GC17P101891	1.11409735679626	https://www.genecards.org/cgi-bin/carddisp.pl?gene=PDK2
MIR106B	MicroRNA 106b	RNA Gene		28	GC07M104831	1.11409735679626	https://www.genecards.org/cgi-bin/carddisp.pl?gene=MIR106B
MIR93	MicroRNA 93	RNA Gene		28	GC07M104746	1.11409735679626	https://www.genecards.org/cgi-bin/carddisp.pl?gene=MIR93
MIR25	MicroRNA 25	RNA Gene		26	GC07M100093	1.11409735679626	https://www.genecards.org/cgi-bin/carddisp.pl?gene=MIR25
CALR	Calreticulin	Protein Coding	P27797	60	GC19P012938	1.10427367687225	https://www.genecards.org/cgi-bin/carddisp.pl?gene=CALR
ACACA	Acetyl-CoA Carboxylase Alpha	Protein Coding	Q13085	57	GC17M037084	1.10427367687225	https://www.genecards.org/cgi-bin/carddisp.pl?gene=ACACA
DDX3X	DEAD-Box Helicase 3 X-Linked	Protein Coding	O00571	57	GC0XP041333	1.10427367687225	https://www.genecards.org/cgi-bin/carddisp.pl?gene=DDX3X
IRAK1	Interleukin 1 Receptor Associated Kinase 1	Protein Coding	P51617	57	GC0XM154010	1.10427367687225	https://www.genecards.org/cgi-bin/carddisp.pl?gene=IRAK1
HNRNPA1	Heterogeneous Nuclear Ribonucleoprotein A1	Protein Coding	P09651	56	GC12P054280	1.10427367687225	https://www.genecards.org/cgi-bin/carddisp.pl?gene=HNRNPA1
LMNB1	Lamin B1	Protein Coding	P20700	55	GC05P126776	1.10427367687225	https://www.genecards.org/cgi-bin/carddisp.pl?gene=LMNB1
MCM4	Minichromosome Maintenance Complex Component 4	Protein Coding	P33991	55	GC08P047965	1.10427367687225	https://www.genecards.org/cgi-bin/carddisp.pl?gene=MCM4
RPL5	Ribosomal Protein L5	Protein Coding	P46777	55	GC01P092836	1.10427367687225	https://www.genecards.org/cgi-bin/carddisp.pl?gene=RPL5
AFG3L2	AFG3 Like Matrix AAA Peptidase Subunit 2	Protein Coding	Q9Y4W6	54	GC18M012328	1.10427367687225	https://www.genecards.org/cgi-bin/carddisp.pl?gene=AFG3L2
RANBP2	RAN Binding Protein 2	Protein Coding	P49792	54	GC02P108719	1.10427367687225	https://www.genecards.org/cgi-bin/carddisp.pl?gene=RANBP2
PSMD4	Proteasome 26S Subunit Ubiquitin Receptor, Non-ATPase 4	Protein Coding	P55036	53	GC01P160393	1.10427367687225	https://www.genecards.org/cgi-bin/carddisp.pl?gene=PSMD4
MCCC2	Methylcrotonyl-CoA Carboxylase Subunit 2	Protein Coding	Q9HCC0	52	GC05P076636	1.10427367687225	https://www.genecards.org/cgi-bin/carddisp.pl?gene=MCCC2
NDUFS2	NADH:Ubiquinone Oxidoreductase Core Subunit S2	Protein Coding	O75306	52	GC01P161197	1.10427367687225	https://www.genecards.org/cgi-bin/carddisp.pl?gene=NDUFS2
SFPQ	Splicing Factor Proline And Glutamine Rich	Protein Coding	P23246	52	GC01M035176	1.10427367687225	https://www.genecards.org/cgi-bin/carddisp.pl?gene=SFPQ
DHX9	DExH-Box Helicase 9	Protein Coding	Q08211	51	GC01P182839	1.10427367687225	https://www.genecards.org/cgi-bin/carddisp.pl?gene=DHX9
MCM6	Minichromosome Maintenance Complex Component 6	Protein Coding	Q14566	51	GC02M135839	1.10427367687225	https://www.genecards.org/cgi-bin/carddisp.pl?gene=MCM6
PABPC1	Poly(A) Binding Protein Cytoplasmic 1	Protein Coding	P11940	51	GC08M100685	1.10427367687225	https://www.genecards.org/cgi-bin/carddisp.pl?gene=PABPC1
HNRNPC	Heterogeneous Nuclear Ribonucleoprotein C	Protein Coding	P07910	50	GC14M026505	1.10427367687225	https://www.genecards.org/cgi-bin/carddisp.pl?gene=HNRNPC
HNRNPR	Heterogeneous Nuclear Ribonucleoprotein R	Protein Coding	O43390	50	GC01M023303	1.10427367687225	https://www.genecards.org/cgi-bin/carddisp.pl?gene=HNRNPR
PSMD3	Proteasome 26S Subunit, Non-ATPase 3	Protein Coding	O43242	50	GC17P039980	1.10427367687225	https://www.genecards.org/cgi-bin/carddisp.pl?gene=PSMD3
RPN1	Ribophorin I	Protein Coding	P04843	50	GC03M128619	1.10427367687225	https://www.genecards.org/cgi-bin/carddisp.pl?gene=RPN1
RPS14	Ribosomal Protein S14	Protein Coding	P62263	50	GC05M150443	1.10427367687225	https://www.genecards.org/cgi-bin/carddisp.pl?gene=RPS14
SNRNP200	Small Nuclear Ribonucleoprotein U5 Subunit 200	Protein Coding	O75643	50	GC02M100510	1.10427367687225	https://www.genecards.org/cgi-bin/carddisp.pl?gene=SNRNP200
DIS3	DIS3 Homolog, Exosome Endoribonuclease And 3'-5' Exoribonuclease	Protein Coding	Q9Y2L1	49	GC13M072752	1.10427367687225	https://www.genecards.org/cgi-bin/carddisp.pl?gene=DIS3
IARS2	Isoleucyl-TRNA Synthetase 2, Mitochondrial	Protein Coding	Q9NSE4	49	GC01P220094	1.10427367687225	https://www.genecards.org/cgi-bin/carddisp.pl?gene=IARS2
PSMC1	Proteasome 26S Subunit, ATPase 1	Protein Coding	P62191	49	GC14P090256	1.10427367687225	https://www.genecards.org/cgi-bin/carddisp.pl?gene=PSMC1
RPL13	Ribosomal Protein L13	Protein Coding	P26373	49	GC16P092721	1.10427367687225	https://www.genecards.org/cgi-bin/carddisp.pl?gene=RPL13
RPL22	Ribosomal Protein L22	Protein Coding	P35268	49	GC01M013089	1.10427367687225	https://www.genecards.org/cgi-bin/carddisp.pl?gene=RPL22
ACSL3	Acyl-CoA Synthetase Long Chain Family Member 3	Protein Coding	O95573	48	GC02P222860	1.10427367687225	https://www.genecards.org/cgi-bin/carddisp.pl?gene=ACSL3
DNAJC7	DnaJ Heat Shock Protein Family (Hsp40) Member C7	Protein Coding	Q99615	48	GC17M071675	1.10427367687225	https://www.genecards.org/cgi-bin/carddisp.pl?gene=DNAJC7
IGF2BP1	Insulin Like Growth Factor 2 MRNA Binding Protein 1	Protein Coding	Q9NZI8	48	GC17P101869	1.10427367687225	https://www.genecards.org/cgi-bin/carddisp.pl?gene=IGF2BP1
PTCD3	Pentatricopeptide Repeat Domain 3	Protein Coding	Q96EY7	48	GC02P086106	1.10427367687225	https://www.genecards.org/cgi-bin/carddisp.pl?gene=PTCD3
ARCN1	Archain 1	Protein Coding	P48444	47	GC11P118572	1.10427367687225	https://www.genecards.org/cgi-bin/carddisp.pl?gene=ARCN1
PSMD1	Proteasome 26S Subunit, Non-ATPase 1	Protein Coding	Q99460	47	GC02P231056	1.10427367687225	https://www.genecards.org/cgi-bin/carddisp.pl?gene=PSMD1
SYNCRIP	Synaptotagmin Binding Cytoplasmic RNA Interacting Protein	Protein Coding	O60506	47	GC06M085607	1.10427367687225	https://www.genecards.org/cgi-bin/carddisp.pl?gene=SYNCRIP
RPS8	Ribosomal Protein S8	Protein Coding	P62241	46	GC01P044775	1.10427367687225	https://www.genecards.org/cgi-bin/carddisp.pl?gene=RPS8
HNRNPF	Heterogeneous Nuclear Ribonucleoprotein F	Protein Coding	P52597	45	GC10M043385	1.10427367687225	https://www.genecards.org/cgi-bin/carddisp.pl?gene=HNRNPF
WRNIP1	WRN Helicase Interacting Protein 1	Protein Coding	Q96S55	44	GC06P002780	1.10427367687225	https://www.genecards.org/cgi-bin/carddisp.pl?gene=WRNIP1
UFL1	UFM1 Specific Ligase 1	Protein Coding	O94874	43	GC06P096521	1.10427367687225	https://www.genecards.org/cgi-bin/carddisp.pl?gene=UFL1
RDH13	Retinol Dehydrogenase 13	Protein Coding	Q8NBN7	47	GC19M055039	1.10382688045502	https://www.genecards.org/cgi-bin/carddisp.pl?gene=RDH13
OSBPL5	Oxysterol Binding Protein Like 5	Protein Coding	Q9H0X9	45	GC11M010320	1.10382688045502	https://www.genecards.org/cgi-bin/carddisp.pl?gene=OSBPL5
LIG3	DNA Ligase 3	Protein Coding	P49916	53	GC17P034980	1.09675514698029	https://www.genecards.org/cgi-bin/carddisp.pl?gene=LIG3
GAK	Cyclin G Associated Kinase	Protein Coding	O14976	51	GC04M000849	1.09675514698029	https://www.genecards.org/cgi-bin/carddisp.pl?gene=GAK
DNAJA3	DnaJ Heat Shock Protein Family (Hsp40) Member A3	Protein Coding	Q96EY1	47	GC16P004425	1.09675514698029	https://www.genecards.org/cgi-bin/carddisp.pl?gene=DNAJA3
ERAL1	Era Like 12S Mitochondrial RRNA Chaperone 1	Protein Coding	O75616	47	GC17P101058	1.09675514698029	https://www.genecards.org/cgi-bin/carddisp.pl?gene=ERAL1
MCU	Mitochondrial Calcium Uniporter	Protein Coding	Q8NE86	46	GC10P072692	1.09675514698029	https://www.genecards.org/cgi-bin/carddisp.pl?gene=MCU
MRPS7	Mitochondrial Ribosomal Protein S7	Protein Coding	Q9Y2R9	46	GC17P102403	1.09675514698029	https://www.genecards.org/cgi-bin/carddisp.pl?gene=MRPS7
STK38	Serine/Threonine Kinase 38	Protein Coding	Q15208	45	GC06M036493	1.09675514698029	https://www.genecards.org/cgi-bin/carddisp.pl?gene=STK38
IGKC	Immunoglobulin Kappa Constant	Protein Coding	P01834	38	GC02M092235	1.09675514698029	https://www.genecards.org/cgi-bin/carddisp.pl?gene=IGKC
MIR27A	MicroRNA 27a	RNA Gene		30	GC19M019647	1.09675514698029	https://www.genecards.org/cgi-bin/carddisp.pl?gene=MIR27A
PPP2R1A	Protein Phosphatase 2 Scaffold Subunit Aalpha	Protein Coding	P30153	57	GC19P103583	1.08951818943024	https://www.genecards.org/cgi-bin/carddisp.pl?gene=PPP2R1A
CAD	Carbamoyl-Phosphate Synthetase 2, Aspartate Transcarbamylase, And Dihydroorotase	Protein Coding	P27708	56	GC02P027217	1.08951818943024	https://www.genecards.org/cgi-bin/carddisp.pl?gene=CAD
ACTN4	Actinin Alpha 4	Protein Coding	O43707	55	GC19P038647	1.08951818943024	https://www.genecards.org/cgi-bin/carddisp.pl?gene=ACTN4
HSD17B10	Hydroxysteroid 17-Beta Dehydrogenase 10	Protein Coding	Q99714	55	GC0XM053431	1.08951818943024	https://www.genecards.org/cgi-bin/carddisp.pl?gene=HSD17B10
MCM2	Minichromosome Maintenance Complex Component 2	Protein Coding	P49736	55	GC03P127598	1.08951818943024	https://www.genecards.org/cgi-bin/carddisp.pl?gene=MCM2
RPSA	Ribosomal Protein SA	Protein Coding	P08865	55	GC03P039406	1.08951818943024	https://www.genecards.org/cgi-bin/carddisp.pl?gene=RPSA
DYNC1H1	Dynein Cytoplasmic 1 Heavy Chain 1	Protein Coding	Q14204	54	GC14P114644	1.08951818943024	https://www.genecards.org/cgi-bin/carddisp.pl?gene=DYNC1H1
MTHFD1	Methylenetetrahydrofolate Dehydrogenase, Cyclohydrolase And Formyltetrahydrofolate Synthetase 1	Protein Coding	P11586	54	GC14P064388	1.08951818943024	https://www.genecards.org/cgi-bin/carddisp.pl?gene=MTHFD1
SLC25A1	Solute Carrier Family 25 Member 1	Protein Coding	P53007	54	GC22M019834	1.08951818943024	https://www.genecards.org/cgi-bin/carddisp.pl?gene=SLC25A1
MCM5	Minichromosome Maintenance Complex Component 5	Protein Coding	P33992	53	GC22P035400	1.08951818943024	https://www.genecards.org/cgi-bin/carddisp.pl?gene=MCM5
CLTC	Clathrin Heavy Chain	Protein Coding	Q00610	52	GC17P059619	1.08951818943024	https://www.genecards.org/cgi-bin/carddisp.pl?gene=CLTC
NCL	Nucleolin	Protein Coding	P19338	52	GC02M231453	1.08951818943024	https://www.genecards.org/cgi-bin/carddisp.pl?gene=NCL
RACK1	Receptor For Activated C Kinase 1	Protein Coding	P63244	52	GC05M182515	1.08951818943024	https://www.genecards.org/cgi-bin/carddisp.pl?gene=RACK1
RBBP4	RB Binding Protein 4, Chromatin Remodeling Factor	Protein Coding	Q09028	52	GC01P032651	1.08951818943024	https://www.genecards.org/cgi-bin/carddisp.pl?gene=RBBP4
RPL10	Ribosomal Protein L10	Protein Coding	P27635	52	GC0XP154389	1.08951818943024	https://www.genecards.org/cgi-bin/carddisp.pl?gene=RPL10
BAG3	BAG Cochaperone 3	Protein Coding	O95817	51	GC10P119651	1.08951818943024	https://www.genecards.org/cgi-bin/carddisp.pl?gene=BAG3
RUVBL2	RuvB Like AAA ATPase 2	Protein Coding	Q9Y230	51	GC19P048993	1.08951818943024	https://www.genecards.org/cgi-bin/carddisp.pl?gene=RUVBL2
IGF2BP3	Insulin Like Growth Factor 2 MRNA Binding Protein 3	Protein Coding	O00425	50	GC07M023556	1.08951818943024	https://www.genecards.org/cgi-bin/carddisp.pl?gene=IGF2BP3
PSMD2	Proteasome 26S Subunit Ubiquitin Receptor, Non-ATPase 2	Protein Coding	Q13200	50	GC03P184330	1.08951818943024	https://www.genecards.org/cgi-bin/carddisp.pl?gene=PSMD2
RPS20	Ribosomal Protein S20	Protein Coding	P60866	50	GC08M056067	1.08951818943024	https://www.genecards.org/cgi-bin/carddisp.pl?gene=RPS20
DNAJA1	DnaJ Heat Shock Protein Family (Hsp40) Member A1	Protein Coding	P31689	49	GC09P033025	1.08951818943024	https://www.genecards.org/cgi-bin/carddisp.pl?gene=DNAJA1
HNRNPH2	Heterogeneous Nuclear Ribonucleoprotein H2	Protein Coding	P55795	49	GC0XP101408	1.08951818943024	https://www.genecards.org/cgi-bin/carddisp.pl?gene=HNRNPH2
RPL7A	Ribosomal Protein L7a	Protein Coding	P62424	49	GC09P133348	1.08951818943024	https://www.genecards.org/cgi-bin/carddisp.pl?gene=RPL7A
ABCF2	ATP Binding Cassette Subfamily F Member 2	Protein Coding	Q9UG63	48	GC07M151211	1.08951818943024	https://www.genecards.org/cgi-bin/carddisp.pl?gene=ABCF2
BAG2	BAG Cochaperone 2	Protein Coding	O95816	48	GC06P057172	1.08951818943024	https://www.genecards.org/cgi-bin/carddisp.pl?gene=BAG2
HDLBP	High Density Lipoprotein Binding Protein	Protein Coding	Q00341	48	GC02M241227	1.08951818943024	https://www.genecards.org/cgi-bin/carddisp.pl?gene=HDLBP
PSMC6	Proteasome 26S Subunit, ATPase 6	Protein Coding	P62333	47	GC14P052707	1.08951818943024	https://www.genecards.org/cgi-bin/carddisp.pl?gene=PSMC6
PSMD11	Proteasome 26S Subunit, Non-ATPase 11	Protein Coding	O00231	47	GC17P032444	1.08951818943024	https://www.genecards.org/cgi-bin/carddisp.pl?gene=PSMD11
RPL14	Ribosomal Protein L14	Protein Coding	P50914	47	GC03P040701	1.08951818943024	https://www.genecards.org/cgi-bin/carddisp.pl?gene=RPL14
RPL6	Ribosomal Protein L6	Protein Coding	Q02878	47	GC12M112320	1.08951818943024	https://www.genecards.org/cgi-bin/carddisp.pl?gene=RPL6
RBM14	RNA Binding Motif Protein 14	Protein Coding	Q96PK6	46	GC11P084665	1.08951818943024	https://www.genecards.org/cgi-bin/carddisp.pl?gene=RBM14
WDR77	WD Repeat Domain 77	Protein Coding	Q9BQA1	45	GC01M111439	1.08951818943024	https://www.genecards.org/cgi-bin/carddisp.pl?gene=WDR77
CCT6A	Chaperonin Containing TCP1 Subunit 6A	Protein Coding	P40227	44	GC07P056051	1.08951818943024	https://www.genecards.org/cgi-bin/carddisp.pl?gene=CCT6A
RPS25	Ribosomal Protein S25	Protein Coding	P62851	44	GC11M119015	1.08951818943024	https://www.genecards.org/cgi-bin/carddisp.pl?gene=RPS25
PSMD13	Proteasome 26S Subunit, Non-ATPase 13	Protein Coding	Q9UNM6	43	GC11P000236	1.08951818943024	https://www.genecards.org/cgi-bin/carddisp.pl?gene=PSMD13
PSMD6	Proteasome 26S Subunit, Non-ATPase 6	Protein Coding	Q15008	43	GC03M063973	1.08951818943024	https://www.genecards.org/cgi-bin/carddisp.pl?gene=PSMD6
RPL17	Ribosomal Protein L17	Protein Coding	P18621	43	GC18M049488	1.08951818943024	https://www.genecards.org/cgi-bin/carddisp.pl?gene=RPL17
RBM39	RNA Binding Motif Protein 39	Protein Coding	Q14498	42	GC20M035714	1.08951818943024	https://www.genecards.org/cgi-bin/carddisp.pl?gene=RBM39
WDR18	WD Repeat Domain 18	Protein Coding	Q9BV38	40	GC19P101851	1.08951818943024	https://www.genecards.org/cgi-bin/carddisp.pl?gene=WDR18
IKBKG	Inhibitor Of Nuclear Factor Kappa B Kinase Regulatory Subunit Gamma	Protein Coding	Q9Y6K9	57	GC0XP154541	1.0785219669342	https://www.genecards.org/cgi-bin/carddisp.pl?gene=IKBKG
HSPA6	Heat Shock Protein Family A (Hsp70) Member 6	Protein Coding	P17066	50	GC01P161524	1.0785219669342	https://www.genecards.org/cgi-bin/carddisp.pl?gene=HSPA6
UBE2D4	Ubiquitin Conjugating Enzyme E2 D4 (Putative)	Protein Coding	Q9Y2X8	45	GC07P043926	1.0785219669342	https://www.genecards.org/cgi-bin/carddisp.pl?gene=UBE2D4
MT-RNR2	Mitochondrially Encoded 16S RRNA	RNA Gene	Q8IVG9	25	GCMTP000953	1.0785219669342	https://www.genecards.org/cgi-bin/carddisp.pl?gene=MT-RNR2
LINC-ROR	Long Intergenic Non-Protein Coding RNA, Regulator Of Reprogramming	RNA Gene		23	GC18M057054	1.0785219669342	https://www.genecards.org/cgi-bin/carddisp.pl?gene=LINC-ROR
LINC02208	Long Intergenic Non-Protein Coding RNA 2208	RNA Gene		12	GC05M118000	1.0785219669342	https://www.genecards.org/cgi-bin/carddisp.pl?gene=LINC02208
LINC02517	Long Intergenic Non-Protein Coding RNA 2517	RNA Gene		12	GC04P008320	1.0785219669342	https://www.genecards.org/cgi-bin/carddisp.pl?gene=LINC02517
LOC105378097	Uncharacterized LOC105378097	RNA Gene		3	GC06P162234	1.0785219669342	https://www.genecards.org/cgi-bin/carddisp.pl?gene=LOC105378097
BAK1	BCL2 Antagonist/Killer 1	Protein Coding	Q16611	53	GC06M033572	1.07730269432068	https://www.genecards.org/cgi-bin/carddisp.pl?gene=BAK1
SCO2	Synthesis Of Cytochrome C Oxidase 2	Protein Coding	O43819	53	GC22M050523	1.07730269432068	https://www.genecards.org/cgi-bin/carddisp.pl?gene=SCO2
HCCS	Holocytochrome C Synthase	Protein Coding	P53701	50	GC0XP011111	1.07730269432068	https://www.genecards.org/cgi-bin/carddisp.pl?gene=HCCS
UBE2E3	Ubiquitin Conjugating Enzyme E2 E3	Protein Coding	Q969T4	49	GC02P180967	1.07730269432068	https://www.genecards.org/cgi-bin/carddisp.pl?gene=UBE2E3
MT-TL1	Mitochondrially Encoded TRNA-Leu (UUA/G) 1	RNA Gene		23	GCMTP003232	1.07730269432068	https://www.genecards.org/cgi-bin/carddisp.pl?gene=MT-TL1
CHCHD2P9	Coiled-Coil-Helix-Coiled-Coil-Helix Domain Containing 2 Pseudogene 9	Pseudogene	Q5T1J5	19	GC09P079391	1.07730269432068	https://www.genecards.org/cgi-bin/carddisp.pl?gene=CHCHD2P9
ATP2A2	ATPase Sarcoplasmic/Endoplasmic Reticulum Ca2+ Transporting 2	Protein Coding	P16615	60	GC12P110280	1.0742255449295	https://www.genecards.org/cgi-bin/carddisp.pl?gene=ATP2A2
DNM2	Dynamin 2	Protein Coding	P50570	58	GC19P010718	1.0742255449295	https://www.genecards.org/cgi-bin/carddisp.pl?gene=DNM2
P4HB	Prolyl 4-Hydroxylase Subunit Beta	Protein Coding	P07237	58	GC17M081843	1.0742255449295	https://www.genecards.org/cgi-bin/carddisp.pl?gene=P4HB
GALK1	Galactokinase 1	Protein Coding	P51570	56	GC17M075751	1.0742255449295	https://www.genecards.org/cgi-bin/carddisp.pl?gene=GALK1
GPI	Glucose-6-Phosphate Isomerase	Protein Coding	P06744	56	GC19P034359	1.0742255449295	https://www.genecards.org/cgi-bin/carddisp.pl?gene=GPI
MRE11	MRE11 Homolog, Double Strand Break Repair Nuclease	Protein Coding	P49959	56	GC11M121846	1.0742255449295	https://www.genecards.org/cgi-bin/carddisp.pl?gene=MRE11
SMC1A	Structural Maintenance Of Chromosomes 1A	Protein Coding	Q14683	56	GC0XM053374	1.0742255449295	https://www.genecards.org/cgi-bin/carddisp.pl?gene=SMC1A
YWHAG	Tyrosine 3-Monooxygenase/Tryptophan 5-Monooxygenase Activation Protein Gamma	Protein Coding	P61981	56	GC07M078427	1.0742255449295	https://www.genecards.org/cgi-bin/carddisp.pl?gene=YWHAG
ASNS	Asparagine Synthetase (Glutamine-Hydrolyzing)	Protein Coding	P08243	55	GC07M097854	1.0742255449295	https://www.genecards.org/cgi-bin/carddisp.pl?gene=ASNS
CAMK2D	Calcium/Calmodulin Dependent Protein Kinase II Delta	Protein Coding	Q13557	55	GC04M113418	1.0742255449295	https://www.genecards.org/cgi-bin/carddisp.pl?gene=CAMK2D
FLNB	Filamin B	Protein Coding	O75369	55	GC03P058008	1.0742255449295	https://www.genecards.org/cgi-bin/carddisp.pl?gene=FLNB
HADHA	Hydroxyacyl-CoA Dehydrogenase Trifunctional Multienzyme Complex Subunit Alpha	Protein Coding	P40939	55	GC02M026190	1.0742255449295	https://www.genecards.org/cgi-bin/carddisp.pl?gene=HADHA
HADHB	Hydroxyacyl-CoA Dehydrogenase Trifunctional Multienzyme Complex Subunit Beta	Protein Coding	P55084	55	GC02P026243	1.0742255449295	https://www.genecards.org/cgi-bin/carddisp.pl?gene=HADHB
PC	Pyruvate Carboxylase	Protein Coding	P11498	55	GC11M066848	1.0742255449295	https://www.genecards.org/cgi-bin/carddisp.pl?gene=PC
PSAT1	Phosphoserine Aminotransferase 1	Protein Coding	Q9Y617	55	GC09P078297	1.0742255449295	https://www.genecards.org/cgi-bin/carddisp.pl?gene=PSAT1
SPTLC1	Serine Palmitoyltransferase Long Chain Base Subunit 1	Protein Coding	O15269	55	GC09M107150	1.0742255449295	https://www.genecards.org/cgi-bin/carddisp.pl?gene=SPTLC1
SPTLC2	Serine Palmitoyltransferase Long Chain Base Subunit 2	Protein Coding	O15270	55	GC14M077505	1.0742255449295	https://www.genecards.org/cgi-bin/carddisp.pl?gene=SPTLC2
ALG1	ALG1 Chitobiosyldiphosphodolichol Beta-Mannosyltransferase	Protein Coding	Q9BT22	54	GC16P005033	1.0742255449295	https://www.genecards.org/cgi-bin/carddisp.pl?gene=ALG1
ATIC	5-Aminoimidazole-4-Carboxamide Ribonucleotide Formyltransferase/IMP Cyclohydrolase	Protein Coding	P31939	54	GC02P215311	1.0742255449295	https://www.genecards.org/cgi-bin/carddisp.pl?gene=ATIC
CDC73	Cell Division Cycle 73	Protein Coding	Q6P1J9	54	GC01P193121	1.0742255449295	https://www.genecards.org/cgi-bin/carddisp.pl?gene=CDC73
FXR1	FMR1 Autosomal Homolog 1	Protein Coding	P51114	54	GC03P180868	1.0742255449295	https://www.genecards.org/cgi-bin/carddisp.pl?gene=FXR1
GARS1	Glycyl-TRNA Synthetase 1	Protein Coding	P41250	54	GC07P030580	1.0742255449295	https://www.genecards.org/cgi-bin/carddisp.pl?gene=GARS1
GCDH	Glutaryl-CoA Dehydrogenase	Protein Coding	Q92947	54	GC19P012891	1.0742255449295	https://www.genecards.org/cgi-bin/carddisp.pl?gene=GCDH
HLA-A	Major Histocompatibility Complex, Class I, A	Protein Coding	P04439	54	GC06P125450	1.0742255449295	https://www.genecards.org/cgi-bin/carddisp.pl?gene=HLA-A
KARS1	Lysyl-TRNA Synthetase 1	Protein Coding	Q15046	54	GC16M075973	1.0742255449295	https://www.genecards.org/cgi-bin/carddisp.pl?gene=KARS1
MCM3	Minichromosome Maintenance Complex Component 3	Protein Coding	P25205	54	GC06M052264	1.0742255449295	https://www.genecards.org/cgi-bin/carddisp.pl?gene=MCM3
POLD1	DNA Polymerase Delta 1, Catalytic Subunit	Protein Coding	P28340	54	GC19P103504	1.0742255449295	https://www.genecards.org/cgi-bin/carddisp.pl?gene=POLD1
FKBP4	FKBP Prolyl Isomerase 4	Protein Coding	Q02790	53	GC12P002821	1.0742255449295	https://www.genecards.org/cgi-bin/carddisp.pl?gene=FKBP4
FLNC	Filamin C	Protein Coding	Q14315	53	GC07P128830	1.0742255449295	https://www.genecards.org/cgi-bin/carddisp.pl?gene=FLNC
HYOU1	Hypoxia Up-Regulated 1	Protein Coding	Q9Y4L1	53	GC11M122303	1.0742255449295	https://www.genecards.org/cgi-bin/carddisp.pl?gene=HYOU1
IGF2BP2	Insulin Like Growth Factor 2 MRNA Binding Protein 2	Protein Coding	Q9Y6M1	53	GC03M185643	1.0742255449295	https://www.genecards.org/cgi-bin/carddisp.pl?gene=IGF2BP2
NONO	Non-POU Domain Containing Octamer Binding	Protein Coding	Q15233	53	GC0XP071256	1.0742255449295	https://www.genecards.org/cgi-bin/carddisp.pl?gene=NONO
NSF	N-Ethylmaleimide Sensitive Factor, Vesicle Fusing ATPase	Protein Coding	P46459	53	GC17P046590	1.0742255449295	https://www.genecards.org/cgi-bin/carddisp.pl?gene=NSF
PRMT5	Protein Arginine Methyltransferase 5	Protein Coding	O14744	53	GC14M022920	1.0742255449295	https://www.genecards.org/cgi-bin/carddisp.pl?gene=PRMT5
RARS1	Arginyl-TRNA Synthetase 1	Protein Coding	P54136	53	GC05P168487	1.0742255449295	https://www.genecards.org/cgi-bin/carddisp.pl?gene=RARS1
SF3B1	Splicing Factor 3b Subunit 1	Protein Coding	O75533	53	GC02M197453	1.0742255449295	https://www.genecards.org/cgi-bin/carddisp.pl?gene=SF3B1
ACADSB	Acyl-CoA Dehydrogenase Short/Branched Chain	Protein Coding	P45954	52	GC10P123008	1.0742255449295	https://www.genecards.org/cgi-bin/carddisp.pl?gene=ACADSB
AGPS	Alkylglycerone Phosphate Synthase	Protein Coding	O00116	52	GC02P177392	1.0742255449295	https://www.genecards.org/cgi-bin/carddisp.pl?gene=AGPS
CCT5	Chaperonin Containing TCP1 Subunit 5	Protein Coding	P48643	52	GC05P010249	1.0742255449295	https://www.genecards.org/cgi-bin/carddisp.pl?gene=CCT5
CHD4	Chromodomain Helicase DNA Binding Protein 4	Protein Coding	Q14839	52	GC12M006570	1.0742255449295	https://www.genecards.org/cgi-bin/carddisp.pl?gene=CHD4
COPB2	COPI Coat Complex Subunit Beta 2	Protein Coding	P35606	52	GC03M139355	1.0742255449295	https://www.genecards.org/cgi-bin/carddisp.pl?gene=COPB2
CTTN	Cortactin	Protein Coding	Q14247	52	GC11P070398	1.0742255449295	https://www.genecards.org/cgi-bin/carddisp.pl?gene=CTTN
EIF3A	Eukaryotic Translation Initiation Factor 3 Subunit A	Protein Coding	Q14152	52	GC10M119034	1.0742255449295	https://www.genecards.org/cgi-bin/carddisp.pl?gene=EIF3A
ELP1	Elongator Acetyltransferase Complex Subunit 1	Protein Coding	O95163	52	GC09M108877	1.0742255449295	https://www.genecards.org/cgi-bin/carddisp.pl?gene=ELP1
GART	Phosphoribosylglycinamide Formyltransferase, Phosphoribosylglycinamide Synthetase, Phosphoribosylaminoimidazole Synthetase	Protein Coding	P22102	52	GC21M033503	1.0742255449295	https://www.genecards.org/cgi-bin/carddisp.pl?gene=GART
IARS1	Isoleucyl-TRNA Synthetase 1	Protein Coding	P41252	52	GC09M107158	1.0742255449295	https://www.genecards.org/cgi-bin/carddisp.pl?gene=IARS1
LARS1	Leucyl-TRNA Synthetase 1	Protein Coding	Q9P2J5	52	GC05M146114	1.0742255449295	https://www.genecards.org/cgi-bin/carddisp.pl?gene=LARS1
SARS2	Seryl-TRNA Synthetase 2, Mitochondrial	Protein Coding	Q9NP81	52	GC19M088865	1.0742255449295	https://www.genecards.org/cgi-bin/carddisp.pl?gene=SARS2
TRIM28	Tripartite Motif Containing 28	Protein Coding	Q13263	52	GC19P058544	1.0742255449295	https://www.genecards.org/cgi-bin/carddisp.pl?gene=TRIM28
VTN	Vitronectin	Protein Coding	P04004	52	GC17M071093	1.0742255449295	https://www.genecards.org/cgi-bin/carddisp.pl?gene=VTN
CUL4A	Cullin 4A	Protein Coding	Q13619	51	GC13P113208	1.0742255449295	https://www.genecards.org/cgi-bin/carddisp.pl?gene=CUL4A
CUL4B	Cullin 4B	Protein Coding	Q13620	51	GC0XM120524	1.0742255449295	https://www.genecards.org/cgi-bin/carddisp.pl?gene=CUL4B
EFTUD2	Elongation Factor Tu GTP Binding Domain Containing 2	Protein Coding	Q15029	51	GC17M071846	1.0742255449295	https://www.genecards.org/cgi-bin/carddisp.pl?gene=EFTUD2
ETFB	Electron Transfer Flavoprotein Subunit Beta	Protein Coding	P38117	51	GC19M051345	1.0742255449295	https://www.genecards.org/cgi-bin/carddisp.pl?gene=ETFB
FARSB	Phenylalanyl-TRNA Synthetase Subunit Beta	Protein Coding	Q9NSD9	51	GC02M222570	1.0742255449295	https://www.genecards.org/cgi-bin/carddisp.pl?gene=FARSB
IQGAP1	IQ Motif Containing GTPase Activating Protein 1	Protein Coding	P46940	51	GC15P090388	1.0742255449295	https://www.genecards.org/cgi-bin/carddisp.pl?gene=IQGAP1
LMNB2	Lamin B2	Protein Coding	Q03252	51	GC19M018813	1.0742255449295	https://www.genecards.org/cgi-bin/carddisp.pl?gene=LMNB2
NUP214	Nucleoporin 214	Protein Coding	P35658	51	GC09P131125	1.0742255449295	https://www.genecards.org/cgi-bin/carddisp.pl?gene=NUP214
PPP2R2A	Protein Phosphatase 2 Regulatory Subunit Balpha	Protein Coding	P63151	51	GC08P026292	1.0742255449295	https://www.genecards.org/cgi-bin/carddisp.pl?gene=PPP2R2A
SRSF1	Serine And Arginine Rich Splicing Factor 1	Protein Coding	Q07955	51	GC17M072332	1.0742255449295	https://www.genecards.org/cgi-bin/carddisp.pl?gene=SRSF1
SSB	Small RNA Binding Exonuclease Protection Factor La	Protein Coding	P05455	51	GC02P169791	1.0742255449295	https://www.genecards.org/cgi-bin/carddisp.pl?gene=SSB
VARS1	Valyl-TRNA Synthetase 1	Protein Coding	P26640	51	GC06M090758	1.0742255449295	https://www.genecards.org/cgi-bin/carddisp.pl?gene=VARS1
DPP9	Dipeptidyl Peptidase 9	Protein Coding	Q86TI2	50	GC19M018924	1.0742255449295	https://www.genecards.org/cgi-bin/carddisp.pl?gene=DPP9
ELAVL1	ELAV Like RNA Binding Protein 1	Protein Coding	Q15717	50	GC19M007958	1.0742255449295	https://www.genecards.org/cgi-bin/carddisp.pl?gene=ELAVL1
GMPS	Guanine Monophosphate Synthase	Protein Coding	P49915	50	GC03P155870	1.0742255449295	https://www.genecards.org/cgi-bin/carddisp.pl?gene=GMPS
GNB2	G Protein Subunit Beta 2	Protein Coding	P62879	50	GC07P100673	1.0742255449295	https://www.genecards.org/cgi-bin/carddisp.pl?gene=GNB2
KHDRBS1	KH RNA Binding Domain Containing, Signal Transduction Associated 1	Protein Coding	Q07666	50	GC01P032013	1.0742255449295	https://www.genecards.org/cgi-bin/carddisp.pl?gene=KHDRBS1
LDHB	Lactate Dehydrogenase B	Protein Coding	P07195	50	GC12M021635	1.0742255449295	https://www.genecards.org/cgi-bin/carddisp.pl?gene=LDHB
POLR2B	RNA Polymerase II Subunit B	Protein Coding	P30876	50	GC04P056977	1.0742255449295	https://www.genecards.org/cgi-bin/carddisp.pl?gene=POLR2B
RBMX	RNA Binding Motif Protein X-Linked	Protein Coding	P38159	50	GC0XM136848	1.0742255449295	https://www.genecards.org/cgi-bin/carddisp.pl?gene=RBMX
SEPTIN9	Septin 9	Protein Coding	Q9UHD8	50	GC17P102488	1.0742255449295	https://www.genecards.org/cgi-bin/carddisp.pl?gene=SEPTIN9
SMARCA5	SWI/SNF Related, Matrix Associated, Actin Dependent Regulator Of Chromatin, Subfamily A, Member 5	Protein Coding	O60264	50	GC04P143513	1.0742255449295	https://www.genecards.org/cgi-bin/carddisp.pl?gene=SMARCA5
STIP1	Stress Induced Phosphoprotein 1	Protein Coding	P31948	50	GC11P084445	1.0742255449295	https://www.genecards.org/cgi-bin/carddisp.pl?gene=STIP1
STK26	Serine/Threonine Kinase 26	Protein Coding	Q9P289	50	GC0XP132023	1.0742255449295	https://www.genecards.org/cgi-bin/carddisp.pl?gene=STK26
TLN1	Talin 1	Protein Coding	Q9Y490	50	GC09M035696	1.0742255449295	https://www.genecards.org/cgi-bin/carddisp.pl?gene=TLN1
TNPO1	Transportin 1	Protein Coding	Q92973	50	GC05P072816	1.0742255449295	https://www.genecards.org/cgi-bin/carddisp.pl?gene=TNPO1
AFG2A	AFG2 AAA ATPase Homolog A	Protein Coding	Q8NB90	49	GC04P122923	1.0742255449295	https://www.genecards.org/cgi-bin/carddisp.pl?gene=AFG2A
COPB1	COPI Coat Complex Subunit Beta 1	Protein Coding	P53618	49	GC11M014436	1.0742255449295	https://www.genecards.org/cgi-bin/carddisp.pl?gene=COPB1
DDX6	DEAD-Box Helicase 6	Protein Coding	P26196	49	GC11M122281	1.0742255449295	https://www.genecards.org/cgi-bin/carddisp.pl?gene=DDX6
DYNC1I2	Dynein Cytoplasmic 1 Intermediate Chain 2	Protein Coding	Q13409	49	GC02P171687	1.0742255449295	https://www.genecards.org/cgi-bin/carddisp.pl?gene=DYNC1I2
MAGED2	MAGE Family Member D2	Protein Coding	Q9UNF1	49	GC0XP054807	1.0742255449295	https://www.genecards.org/cgi-bin/carddisp.pl?gene=MAGED2
MOV10	Mov10 RNA Helicase	Protein Coding	Q9HCE1	49	GC01P112673	1.0742255449295	https://www.genecards.org/cgi-bin/carddisp.pl?gene=MOV10
MTA2	Metastasis Associated 1 Family Member 2	Protein Coding	O94776	49	GC11M121064	1.0742255449295	https://www.genecards.org/cgi-bin/carddisp.pl?gene=MTA2
PA2G4	Proliferation-Associated 2G4	Protein Coding	Q9UQ80	49	GC12P059620	1.0742255449295	https://www.genecards.org/cgi-bin/carddisp.pl?gene=PA2G4
PDCD6IP	Programmed Cell Death 6 Interacting Protein	Protein Coding	Q8WUM4	49	GC03P033798	1.0742255449295	https://www.genecards.org/cgi-bin/carddisp.pl?gene=PDCD6IP
POLD2	DNA Polymerase Delta 2, Accessory Subunit	Protein Coding	P49005	49	GC07M044114	1.0742255449295	https://www.genecards.org/cgi-bin/carddisp.pl?gene=POLD2
PRPF6	Pre-MRNA Processing Factor 6	Protein Coding	O94906	49	GC20P063981	1.0742255449295	https://www.genecards.org/cgi-bin/carddisp.pl?gene=PRPF6
PSMC5	Proteasome 26S Subunit, ATPase 5	Protein Coding	P62195	49	GC17P063827	1.0742255449295	https://www.genecards.org/cgi-bin/carddisp.pl?gene=PSMC5
RBBP7	RB Binding Protein 7, Chromatin Remodeling Factor	Protein Coding	Q16576	49	GC0XM016839	1.0742255449295	https://www.genecards.org/cgi-bin/carddisp.pl?gene=RBBP7
SF3B2	Splicing Factor 3b Subunit 2	Protein Coding	Q13435	49	GC11P066050	1.0742255449295	https://www.genecards.org/cgi-bin/carddisp.pl?gene=SF3B2
SLC25A22	Solute Carrier Family 25 Member 22	Protein Coding	Q9H936	49	GC11M010220	1.0742255449295	https://www.genecards.org/cgi-bin/carddisp.pl?gene=SLC25A22
SND1	Staphylococcal Nuclease And Tudor Domain Containing 1	Protein Coding	Q7KZF4	49	GC07P127652	1.0742255449295	https://www.genecards.org/cgi-bin/carddisp.pl?gene=SND1
SRP72	Signal Recognition Particle 72	Protein Coding	O76094	49	GC04P056466	1.0742255449295	https://www.genecards.org/cgi-bin/carddisp.pl?gene=SRP72
YBX1	Y-Box Binding Protein 1	Protein Coding	P67809	49	GC01P042682	1.0742255449295	https://www.genecards.org/cgi-bin/carddisp.pl?gene=YBX1
ACTR3	Actin Related Protein 3	Protein Coding	P61158	48	GC02P113889	1.0742255449295	https://www.genecards.org/cgi-bin/carddisp.pl?gene=ACTR3
AHSA1	Activator Of HSP90 ATPase Activity 1	Protein Coding	O95433	48	GC14P077457	1.0742255449295	https://www.genecards.org/cgi-bin/carddisp.pl?gene=AHSA1
DDX23	DEAD-Box Helicase 23	Protein Coding	Q9BUQ8	48	GC12M048829	1.0742255449295	https://www.genecards.org/cgi-bin/carddisp.pl?gene=DDX23
EIF5B	Eukaryotic Translation Initiation Factor 5B	Protein Coding	O60841	48	GC02P099337	1.0742255449295	https://www.genecards.org/cgi-bin/carddisp.pl?gene=EIF5B
GSPT1	G1 To S Phase Transition 1	Protein Coding	P15170	48	GC16M011868	1.0742255449295	https://www.genecards.org/cgi-bin/carddisp.pl?gene=GSPT1
HAT1	Histone Acetyltransferase 1	Protein Coding	O14929	48	GC02P171922	1.0742255449295	https://www.genecards.org/cgi-bin/carddisp.pl?gene=HAT1
PABPC4	Poly(A) Binding Protein Cytoplasmic 4	Protein Coding	Q13310	48	GC01M039560	1.0742255449295	https://www.genecards.org/cgi-bin/carddisp.pl?gene=PABPC4
RPL19	Ribosomal Protein L19	Protein Coding	P84098	48	GC17P039200	1.0742255449295	https://www.genecards.org/cgi-bin/carddisp.pl?gene=RPL19
RPN2	Ribophorin II	Protein Coding	P04844	48	GC20P037178	1.0742255449295	https://www.genecards.org/cgi-bin/carddisp.pl?gene=RPN2
STRAP	Serine/Threonine Kinase Receptor Associated Protein	Protein Coding	Q9Y3F4	48	GC12P015882	1.0742255449295	https://www.genecards.org/cgi-bin/carddisp.pl?gene=STRAP
UFSP2	UFM1 Specific Peptidase 2	Protein Coding	Q9NUQ7	48	GC04M185399	1.0742255449295	https://www.genecards.org/cgi-bin/carddisp.pl?gene=UFSP2
ATP6V1H	ATPase H+ Transporting V1 Subunit H	Protein Coding	Q9UI12	47	GC08M053715	1.0742255449295	https://www.genecards.org/cgi-bin/carddisp.pl?gene=ATP6V1H
COPZ1	COPI Coat Complex Subunit Zeta 1	Protein Coding	P61923	47	GC12P054301	1.0742255449295	https://www.genecards.org/cgi-bin/carddisp.pl?gene=COPZ1
NUP88	Nucleoporin 88	Protein Coding	Q99567	47	GC17M016517	1.0742255449295	https://www.genecards.org/cgi-bin/carddisp.pl?gene=NUP88
PPM1F	Protein Phosphatase, Mg2+/Mn2+ Dependent 1F	Protein Coding	P49593	47	GC22M021919	1.0742255449295	https://www.genecards.org/cgi-bin/carddisp.pl?gene=PPM1F
RNPEP	Arginyl Aminopeptidase	Protein Coding	Q9H4A4	47	GC01P201982	1.0742255449295	https://www.genecards.org/cgi-bin/carddisp.pl?gene=RNPEP
RPL27A	Ribosomal Protein L27a	Protein Coding	P46776	47	GC11P008682	1.0742255449295	https://www.genecards.org/cgi-bin/carddisp.pl?gene=RPL27A
RPL29	Ribosomal Protein L29	Protein Coding	P47914	47	GC03M053605	1.0742255449295	https://www.genecards.org/cgi-bin/carddisp.pl?gene=RPL29
ADPGK	ADP Dependent Glucokinase	Protein Coding	Q9BRR6	46	GC15M072751	1.0742255449295	https://www.genecards.org/cgi-bin/carddisp.pl?gene=ADPGK
DCAF8	DDB1 And CUL4 Associated Factor 8	Protein Coding	Q5TAQ9	46	GC01M160215	1.0742255449295	https://www.genecards.org/cgi-bin/carddisp.pl?gene=DCAF8
DHX15	DEAH-Box Helicase 15	Protein Coding	O43143	46	GC04M024519	1.0742255449295	https://www.genecards.org/cgi-bin/carddisp.pl?gene=DHX15
HNRNPL	Heterogeneous Nuclear Ribonucleoprotein L	Protein Coding	P14866	46	GC19M038836	1.0742255449295	https://www.genecards.org/cgi-bin/carddisp.pl?gene=HNRNPL
ILF3	Interleukin Enhancer Binding Factor 3	Protein Coding	Q12906	46	GC19P102320	1.0742255449295	https://www.genecards.org/cgi-bin/carddisp.pl?gene=ILF3
NOP2	NOP2 Nucleolar Protein	Protein Coding	P46087	46	GC12M006556	1.0742255449295	https://www.genecards.org/cgi-bin/carddisp.pl?gene=NOP2
ORC5	Origin Recognition Complex Subunit 5	Protein Coding	O43913	46	GC07M104126	1.0742255449295	https://www.genecards.org/cgi-bin/carddisp.pl?gene=ORC5
PANK4	Pantothenate Kinase 4 (Inactive)	Protein Coding	Q9NVE7	46	GC01M002508	1.0742255449295	https://www.genecards.org/cgi-bin/carddisp.pl?gene=PANK4
CIAO1	Cytosolic Iron-Sulfur Assembly Component 1	Protein Coding	O76071	45	GC02P096385	1.0742255449295	https://www.genecards.org/cgi-bin/carddisp.pl?gene=CIAO1
DDX21	DExD-Box Helicase 21	Protein Coding	Q9NR30	45	GC10P068956	1.0742255449295	https://www.genecards.org/cgi-bin/carddisp.pl?gene=DDX21
ILVBL	IlvB Acetolactate Synthase Like	Protein Coding	A1L0T0	45	GC19M019709	1.0742255449295	https://www.genecards.org/cgi-bin/carddisp.pl?gene=ILVBL
KPNA6	Karyopherin Subunit Alpha 6	Protein Coding	O60684	45	GC01P032108	1.0742255449295	https://www.genecards.org/cgi-bin/carddisp.pl?gene=KPNA6
MRPS27	Mitochondrial Ribosomal Protein S27	Protein Coding	Q92552	45	GC05M077798	1.0742255449295	https://www.genecards.org/cgi-bin/carddisp.pl?gene=MRPS27
NCLN	Nicalin	Protein Coding	Q969V3	45	GC19P003185	1.0742255449295	https://www.genecards.org/cgi-bin/carddisp.pl?gene=NCLN
RO60	Ro60, Y RNA Binding Protein	Protein Coding	P10155	45	GC01P193059	1.0742255449295	https://www.genecards.org/cgi-bin/carddisp.pl?gene=RO60
SFXN1	Sideroflexin 1	Protein Coding	Q9H9B4	45	GC05P175477	1.0742255449295	https://www.genecards.org/cgi-bin/carddisp.pl?gene=SFXN1
ST13	ST13 Hsp70 Interacting Protein	Protein Coding	P50502	45	GC22M074896	1.0742255449295	https://www.genecards.org/cgi-bin/carddisp.pl?gene=ST13
DDX47	DEAD-Box Helicase 47	Protein Coding	Q9H0S4	44	GC12P036158	1.0742255449295	https://www.genecards.org/cgi-bin/carddisp.pl?gene=DDX47
EIF3B	Eukaryotic Translation Initiation Factor 3 Subunit B	Protein Coding	P55884	44	GC07P002354	1.0742255449295	https://www.genecards.org/cgi-bin/carddisp.pl?gene=EIF3B
EIF3L	Eukaryotic Translation Initiation Factor 3 Subunit L	Protein Coding	Q9Y262	44	GC22P037848	1.0742255449295	https://www.genecards.org/cgi-bin/carddisp.pl?gene=EIF3L
FUBP3	Far Upstream Element Binding Protein 3	Protein Coding	Q96I24	44	GC09P139457	1.0742255449295	https://www.genecards.org/cgi-bin/carddisp.pl?gene=FUBP3
PRPF19	Pre-MRNA Processing Factor 19	Protein Coding	Q9UMS4	44	GC11M060890	1.0742255449295	https://www.genecards.org/cgi-bin/carddisp.pl?gene=PRPF19
PRPF4B	Pre-MRNA Processing Factor 4B	Protein Coding	Q13523	44	GC06P004021	1.0742255449295	https://www.genecards.org/cgi-bin/carddisp.pl?gene=PRPF4B
RAB21	RAB21, Member RAS Oncogene Family	Protein Coding	Q9UL25	44	GC12P071754	1.0742255449295	https://www.genecards.org/cgi-bin/carddisp.pl?gene=RAB21
RPL24	Ribosomal Protein L24	Protein Coding	P83731	44	GC03M101681	1.0742255449295	https://www.genecards.org/cgi-bin/carddisp.pl?gene=RPL24
SRP68	Signal Recognition Particle 68	Protein Coding	Q9UHB9	44	GC17M076038	1.0742255449295	https://www.genecards.org/cgi-bin/carddisp.pl?gene=SRP68
SRRM2	Serine/Arginine Repetitive Matrix 2	Protein Coding	Q9UQ35	44	GC16P065044	1.0742255449295	https://www.genecards.org/cgi-bin/carddisp.pl?gene=SRRM2
STRN4	Striatin 4	Protein Coding	Q9NRL3	44	GC19M046719	1.0742255449295	https://www.genecards.org/cgi-bin/carddisp.pl?gene=STRN4
CCT8	Chaperonin Containing TCP1 Subunit 8	Protein Coding	P50990	43	GC21M029055	1.0742255449295	https://www.genecards.org/cgi-bin/carddisp.pl?gene=CCT8
GTF3C4	General Transcription Factor IIIC Subunit 4	Protein Coding	Q9UKN8	43	GC09P139603	1.0742255449295	https://www.genecards.org/cgi-bin/carddisp.pl?gene=GTF3C4
PRPSAP1	Phosphoribosyl Pyrophosphate Synthetase Associated Protein 1	Protein Coding	Q14558	43	GC17M076309	1.0742255449295	https://www.genecards.org/cgi-bin/carddisp.pl?gene=PRPSAP1
SLC25A25	Solute Carrier Family 25 Member 25	Protein Coding	Q6KCM7	43	GC09P128068	1.0742255449295	https://www.genecards.org/cgi-bin/carddisp.pl?gene=SLC25A25
TRAFD1	TRAF-Type Zinc Finger Domain Containing 1	Protein Coding	O14545	43	GC12P112125	1.0742255449295	https://www.genecards.org/cgi-bin/carddisp.pl?gene=TRAFD1
DHRS7B	Dehydrogenase/Reductase 7B	Protein Coding	Q6IAN0	42	GC17P100933	1.0742255449295	https://www.genecards.org/cgi-bin/carddisp.pl?gene=DHRS7B
PGS1	Phosphatidylglycerophosphate Synthase 1	Protein Coding	Q32NB8	42	GC17P078378	1.0742255449295	https://www.genecards.org/cgi-bin/carddisp.pl?gene=PGS1
RIC8A	RIC8 Guanine Nucleotide Exchange Factor A	Protein Coding	Q9NPQ8	42	GC11P000207	1.0742255449295	https://www.genecards.org/cgi-bin/carddisp.pl?gene=RIC8A
ZNF326	Zinc Finger Protein 326	Protein Coding	Q5BKZ1	42	GC01P089995	1.0742255449295	https://www.genecards.org/cgi-bin/carddisp.pl?gene=ZNF326
HSPA4L	Heat Shock Protein Family A (Hsp70) Member 4 Like	Protein Coding	O95757	41	GC04P127781	1.0742255449295	https://www.genecards.org/cgi-bin/carddisp.pl?gene=HSPA4L
PPP2R2D	Protein Phosphatase 2 Regulatory Subunit Bdelta	Protein Coding	Q66LE6	41	GC10P131901	1.0742255449295	https://www.genecards.org/cgi-bin/carddisp.pl?gene=PPP2R2D
RBM25	RNA Binding Motif Protein 25	Protein Coding	P49756	41	GC14P073058	1.0742255449295	https://www.genecards.org/cgi-bin/carddisp.pl?gene=RBM25
SACM1L	SAC1 Like Phosphatidylinositide Phosphatase	Protein Coding	Q9NTJ5	41	GC03P055825	1.0742255449295	https://www.genecards.org/cgi-bin/carddisp.pl?gene=SACM1L
U2SURP	U2 SnRNP Associated SURP Domain Containing	Protein Coding	O15042	40	GC03P142964	1.0742255449295	https://www.genecards.org/cgi-bin/carddisp.pl?gene=U2SURP
DDX19A	DEAD-Box Helicase 19A	Protein Coding	Q9NUU7	39	GC16P070346	1.0742255449295	https://www.genecards.org/cgi-bin/carddisp.pl?gene=DDX19A
EPPK1	Epiplakin 1	Protein Coding	P58107	38	GC08M143857	1.0742255449295	https://www.genecards.org/cgi-bin/carddisp.pl?gene=EPPK1
HSDL2	Hydroxysteroid Dehydrogenase Like 2	Protein Coding	Q6YN16	38	GC09P112437	1.0742255449295	https://www.genecards.org/cgi-bin/carddisp.pl?gene=HSDL2
MCMBP	Minichromosome Maintenance Complex Binding Protein	Protein Coding	Q9BTE3	38	GC10M119829	1.0742255449295	https://www.genecards.org/cgi-bin/carddisp.pl?gene=MCMBP
ZC3H15	Zinc Finger CCCH-Type Containing 15	Protein Coding	Q8WU90	38	GC02P186486	1.0742255449295	https://www.genecards.org/cgi-bin/carddisp.pl?gene=ZC3H15
FLT3	Fms Related Receptor Tyrosine Kinase 3	Protein Coding	P36888	61	GC13M028003	1.05924427509308	https://www.genecards.org/cgi-bin/carddisp.pl?gene=FLT3
CYC1	Cytochrome C1	Protein Coding	P08574	52	GC08P144095	1.05924427509308	https://www.genecards.org/cgi-bin/carddisp.pl?gene=CYC1
LGALS1	Galectin 1	Protein Coding	P09382	51	GC22P037675	1.05924427509308	https://www.genecards.org/cgi-bin/carddisp.pl?gene=LGALS1
BBC3	BCL2 Binding Component 3	Protein Coding	Q96PG8	49	GC19M047220	1.05924427509308	https://www.genecards.org/cgi-bin/carddisp.pl?gene=BBC3
MRPL3	Mitochondrial Ribosomal Protein L3	Protein Coding	P09001	48	GC03M131462	1.05924427509308	https://www.genecards.org/cgi-bin/carddisp.pl?gene=MRPL3
PRCC	Proline Rich Mitotic Checkpoint Control Factor	Protein Coding	Q92733	46	GC01P156750	1.05924427509308	https://www.genecards.org/cgi-bin/carddisp.pl?gene=PRCC
MTFP1	Mitochondrial Fission Process 1	Protein Coding	Q9UDX5	40	GC22P064872	1.05924427509308	https://www.genecards.org/cgi-bin/carddisp.pl?gene=MTFP1
HGH1	HGH1 Homolog	Protein Coding	Q9BTY7	35	GC08P144137	1.05924427509308	https://www.genecards.org/cgi-bin/carddisp.pl?gene=HGH1
MIR27B	MicroRNA 27b	RNA Gene		28	GC09P098562	1.05924427509308	https://www.genecards.org/cgi-bin/carddisp.pl?gene=MIR27B
RPS6KA3	Ribosomal Protein S6 Kinase A3	Protein Coding	P51812	61	GC0XM020149	1.0583324432373	https://www.genecards.org/cgi-bin/carddisp.pl?gene=RPS6KA3
PRKACB	Protein Kinase CAMP-Activated Catalytic Subunit Beta	Protein Coding	P22694	57	GC01P084078	1.0583324432373	https://www.genecards.org/cgi-bin/carddisp.pl?gene=PRKACB
EIF4G1	Eukaryotic Translation Initiation Factor 4 Gamma 1	Protein Coding	Q04637	56	GC03P184314	1.0583324432373	https://www.genecards.org/cgi-bin/carddisp.pl?gene=EIF4G1
PRMT1	Protein Arginine Methyltransferase 1	Protein Coding	Q99873	56	GC19P049675	1.0583324432373	https://www.genecards.org/cgi-bin/carddisp.pl?gene=PRMT1
PAFAH1B1	Platelet Activating Factor Acetylhydrolase 1b Regulatory Subunit 1	Protein Coding	P43034	55	GC17P002593	1.0583324432373	https://www.genecards.org/cgi-bin/carddisp.pl?gene=PAFAH1B1
TUBB2A	Tubulin Beta 2A Class IIa	Protein Coding	Q13885	55	GC06M003153	1.0583324432373	https://www.genecards.org/cgi-bin/carddisp.pl?gene=TUBB2A
CDC20	Cell Division Cycle 20	Protein Coding	Q12834	54	GC01P043358	1.0583324432373	https://www.genecards.org/cgi-bin/carddisp.pl?gene=CDC20
RFC1	Replication Factor C Subunit 1	Protein Coding	P35251	54	GC04M039291	1.0583324432373	https://www.genecards.org/cgi-bin/carddisp.pl?gene=RFC1
STUB1	STIP1 Homology And U-Box Containing Protein 1	Protein Coding	Q9UNE7	54	GC16P064961	1.0583324432373	https://www.genecards.org/cgi-bin/carddisp.pl?gene=STUB1
SHMT1	Serine Hydroxymethyltransferase 1	Protein Coding	P34896	53	GC17M070861	1.0583324432373	https://www.genecards.org/cgi-bin/carddisp.pl?gene=SHMT1
ACTC1	Actin Alpha Cardiac Muscle 1	Protein Coding	P68032	52	GC15M034790	1.0583324432373	https://www.genecards.org/cgi-bin/carddisp.pl?gene=ACTC1
HGS	Hepatocyte Growth Factor-Regulated Tyrosine Kinase Substrate	Protein Coding	O14964	52	GC17P081683	1.0583324432373	https://www.genecards.org/cgi-bin/carddisp.pl?gene=HGS
KPNB1	Karyopherin Subunit Beta 1	Protein Coding	Q14974	52	GC17P047649	1.0583324432373	https://www.genecards.org/cgi-bin/carddisp.pl?gene=KPNB1
NOP56	NOP56 Ribonucleoprotein	Protein Coding	O00567	52	GC20P007575	1.0583324432373	https://www.genecards.org/cgi-bin/carddisp.pl?gene=NOP56
PSMC3	Proteasome 26S Subunit, ATPase 3	Protein Coding	P17980	52	GC11M120845	1.0583324432373	https://www.genecards.org/cgi-bin/carddisp.pl?gene=PSMC3
SAMHD1	SAM And HD Domain Containing Deoxynucleoside Triphosphate Triphosphohydrolase 1	Protein Coding	Q9Y3Z3	52	GC20M036890	1.0583324432373	https://www.genecards.org/cgi-bin/carddisp.pl?gene=SAMHD1
TUBA1B	Tubulin Alpha 1b	Protein Coding	P68363	52	GC12M049127	1.0583324432373	https://www.genecards.org/cgi-bin/carddisp.pl?gene=TUBA1B
PRPF31	Pre-MRNA Processing Factor 31	Protein Coding	Q8WWY3	51	GC19P103689	1.0583324432373	https://www.genecards.org/cgi-bin/carddisp.pl?gene=PRPF31
PSMD14	Proteasome 26S Subunit, Non-ATPase 14	Protein Coding	O00487	51	GC02P161308	1.0583324432373	https://www.genecards.org/cgi-bin/carddisp.pl?gene=PSMD14
GNL3	G Protein Nucleolar 3	Protein Coding	Q9BVP2	50	GC03P052681	1.0583324432373	https://www.genecards.org/cgi-bin/carddisp.pl?gene=GNL3
LGALS3BP	Galectin 3 Binding Protein	Protein Coding	Q08380	50	GC17M078971	1.0583324432373	https://www.genecards.org/cgi-bin/carddisp.pl?gene=LGALS3BP
PSMC4	Proteasome 26S Subunit, ATPase 4	Protein Coding	P43686	50	GC19P103065	1.0583324432373	https://www.genecards.org/cgi-bin/carddisp.pl?gene=PSMC4
PSMD12	Proteasome 26S Subunit, Non-ATPase 12	Protein Coding	O00232	50	GC17M067337	1.0583324432373	https://www.genecards.org/cgi-bin/carddisp.pl?gene=PSMD12
PUF60	Poly(U) Binding Splicing Factor 60	Protein Coding	Q9UHX1	50	GC08M143816	1.0583324432373	https://www.genecards.org/cgi-bin/carddisp.pl?gene=PUF60
RPS12	Ribosomal Protein S12	Protein Coding	P25398	50	GC06P132814	1.0583324432373	https://www.genecards.org/cgi-bin/carddisp.pl?gene=RPS12
PCBP1	Poly(RC) Binding Protein 1	Protein Coding	Q15365	49	GC02P070087	1.0583324432373	https://www.genecards.org/cgi-bin/carddisp.pl?gene=PCBP1
RAB35	RAB35, Member RAS Oncogene Family	Protein Coding	Q15286	49	GC12M120096	1.0583324432373	https://www.genecards.org/cgi-bin/carddisp.pl?gene=RAB35
RPL10A	Ribosomal Protein L10a	Protein Coding	P62906	49	GC06P125617	1.0583324432373	https://www.genecards.org/cgi-bin/carddisp.pl?gene=RPL10A
SMARCD1	SWI/SNF Related, Matrix Associated, Actin Dependent Regulator Of Chromatin, Subfamily D, Member 1	Protein Coding	Q96GM5	49	GC12P050085	1.0583324432373	https://www.genecards.org/cgi-bin/carddisp.pl?gene=SMARCD1
TECR	Trans-2,3-Enoyl-CoA Reductase	Protein Coding	Q9NZ01	49	GC19P014517	1.0583324432373	https://www.genecards.org/cgi-bin/carddisp.pl?gene=TECR
FARSA	Phenylalanyl-TRNA Synthetase Subunit Alpha	Protein Coding	Q9Y285	48	GC19M012922	1.0583324432373	https://www.genecards.org/cgi-bin/carddisp.pl?gene=FARSA
PCBP2	Poly(RC) Binding Protein 2	Protein Coding	Q15366	48	GC12P053452	1.0583324432373	https://www.genecards.org/cgi-bin/carddisp.pl?gene=PCBP2
DNAJA2	DnaJ Heat Shock Protein Family (Hsp40) Member A2	Protein Coding	O60884	47	GC16M046955	1.0583324432373	https://www.genecards.org/cgi-bin/carddisp.pl?gene=DNAJA2
NAT10	N-Acetyltransferase 10	Protein Coding	Q9H0A0	47	GC11P034105	1.0583324432373	https://www.genecards.org/cgi-bin/carddisp.pl?gene=NAT10
RPS11	Ribosomal Protein S11	Protein Coding	P62280	47	GC19P049496	1.0583324432373	https://www.genecards.org/cgi-bin/carddisp.pl?gene=RPS11
MYBBP1A	MYB Binding Protein 1a	Protein Coding	Q9BQG0	45	GC17M004538	1.0583324432373	https://www.genecards.org/cgi-bin/carddisp.pl?gene=MYBBP1A
NOP58	NOP58 Ribonucleoprotein	Protein Coding	Q9Y2X3	45	GC02P202265	1.0583324432373	https://www.genecards.org/cgi-bin/carddisp.pl?gene=NOP58
CTNNBL1	Catenin Beta Like 1	Protein Coding	Q8WYA6	44	GC20P037693	1.0583324432373	https://www.genecards.org/cgi-bin/carddisp.pl?gene=CTNNBL1
GNL2	G Protein Nucleolar 2	Protein Coding	Q13823	44	GC01M037566	1.0583324432373	https://www.genecards.org/cgi-bin/carddisp.pl?gene=GNL2
BRIX1	Biogenesis Of Ribosomes BRX1	Protein Coding	Q8TDN6	43	GC05P035029	1.0583324432373	https://www.genecards.org/cgi-bin/carddisp.pl?gene=BRIX1
PDE12	Phosphodiesterase 12	Protein Coding	Q6L8Q7	43	GC03P057556	1.0583324432373	https://www.genecards.org/cgi-bin/carddisp.pl?gene=PDE12
XRN1	5'-3' Exoribonuclease 1	Protein Coding	Q8IZH2	43	GC03M142306	1.0583324432373	https://www.genecards.org/cgi-bin/carddisp.pl?gene=XRN1
ABCF3	ATP Binding Cassette Subfamily F Member 3	Protein Coding	Q9NUQ8	41	GC03P184186	1.0583324432373	https://www.genecards.org/cgi-bin/carddisp.pl?gene=ABCF3
HNRNPAB	Heterogeneous Nuclear Ribonucleoprotein A/B	Protein Coding	Q99729	41	GC05P178204	1.0583324432373	https://www.genecards.org/cgi-bin/carddisp.pl?gene=HNRNPAB
BAG4	BAG Cochaperone 4	Protein Coding	O95429	43	GC08P038176	1.04856431484222	https://www.genecards.org/cgi-bin/carddisp.pl?gene=BAG4
MT-ND5	Mitochondrially Encoded NADH:Ubiquinone Oxidoreductase Core Subunit 5	Protein Coding	P03915	41	GCMTP012339	1.04856431484222	https://www.genecards.org/cgi-bin/carddisp.pl?gene=MT-ND5
RIGI	RNA Sensor RIG-I	Protein Coding	O95786	56	GC09M032517	1.04719638824463	https://www.genecards.org/cgi-bin/carddisp.pl?gene=RIGI
WFS1	Wolframin ER Transmembrane Glycoprotein	Protein Coding	O76024	54	GC04P006269	1.04719638824463	https://www.genecards.org/cgi-bin/carddisp.pl?gene=WFS1
WDR45	WD Repeat Domain 45	Protein Coding	Q9Y484	49	GC0XM049074	1.04719638824463	https://www.genecards.org/cgi-bin/carddisp.pl?gene=WDR45
BST2	Bone Marrow Stromal Cell Antigen 2	Protein Coding	Q10589	48	GC19M088311	1.04719638824463	https://www.genecards.org/cgi-bin/carddisp.pl?gene=BST2
GOSR1	Golgi SNAP Receptor Complex Member 1	Protein Coding	O95249	44	GC17P030477	1.04719638824463	https://www.genecards.org/cgi-bin/carddisp.pl?gene=GOSR1
CHEK2	Checkpoint Kinase 2	Protein Coding	O96017	63	GC22M028687	1.04176223278046	https://www.genecards.org/cgi-bin/carddisp.pl?gene=CHEK2
PTPN11	Protein Tyrosine Phosphatase Non-Receptor Type 11	Protein Coding	Q06124	62	GC12P112418	1.04176223278046	https://www.genecards.org/cgi-bin/carddisp.pl?gene=PTPN11
STAT3	Signal Transducer And Activator Of Transcription 3	Protein Coding	P40763	62	GC17M042313	1.04176223278046	https://www.genecards.org/cgi-bin/carddisp.pl?gene=STAT3
DNMT1	DNA Methyltransferase 1	Protein Coding	P26358	61	GC19M010133	1.04176223278046	https://www.genecards.org/cgi-bin/carddisp.pl?gene=DNMT1
EP300	E1A Binding Protein P300	Protein Coding	Q09472	61	GC22P065232	1.04176223278046	https://www.genecards.org/cgi-bin/carddisp.pl?gene=EP300
HDAC2	Histone Deacetylase 2	Protein Coding	Q92769	61	GC06M113933	1.04176223278046	https://www.genecards.org/cgi-bin/carddisp.pl?gene=HDAC2
IDH1	Isocitrate Dehydrogenase (NADP(+)) 1	Protein Coding	O75874	61	GC02M208236	1.04176223278046	https://www.genecards.org/cgi-bin/carddisp.pl?gene=IDH1
SMAD3	SMAD Family Member 3	Protein Coding	P84022	61	GC15P067063	1.04176223278046	https://www.genecards.org/cgi-bin/carddisp.pl?gene=SMAD3
CBL	Cbl Proto-Oncogene	Protein Coding	P22681	60	GC11P119206	1.04176223278046	https://www.genecards.org/cgi-bin/carddisp.pl?gene=CBL
G6PD	Glucose-6-Phosphate Dehydrogenase	Protein Coding	P11413	59	GC0XM154593	1.04176223278046	https://www.genecards.org/cgi-bin/carddisp.pl?gene=G6PD
PRKAR1A	Protein Kinase CAMP-Dependent Type I Regulatory Subunit Alpha	Protein Coding	P10644	59	GC17P102266	1.04176223278046	https://www.genecards.org/cgi-bin/carddisp.pl?gene=PRKAR1A
RELA	RELA Proto-Oncogene, NF-KB Subunit	Protein Coding	Q04206	59	GC11M065653	1.04176223278046	https://www.genecards.org/cgi-bin/carddisp.pl?gene=RELA
GSTP1	Glutathione S-Transferase Pi 1	Protein Coding	P09211	58	GC11P067583	1.04176223278046	https://www.genecards.org/cgi-bin/carddisp.pl?gene=GSTP1
HDAC1	Histone Deacetylase 1	Protein Coding	Q13547	58	GC01P032292	1.04176223278046	https://www.genecards.org/cgi-bin/carddisp.pl?gene=HDAC1
RHOA	Ras Homolog Family Member A	Protein Coding	P61586	58	GC03M049359	1.04176223278046	https://www.genecards.org/cgi-bin/carddisp.pl?gene=RHOA
RPS6KA1	Ribosomal Protein S6 Kinase A1	Protein Coding	Q15418	58	GC01P034545	1.04176223278046	https://www.genecards.org/cgi-bin/carddisp.pl?gene=RPS6KA1
STXBP1	Syntaxin Binding Protein 1	Protein Coding	P61764	58	GC09P127678	1.04176223278046	https://www.genecards.org/cgi-bin/carddisp.pl?gene=STXBP1
ACAT1	Acetyl-CoA Acetyltransferase 1	Protein Coding	P24752	57	GC11P108121	1.04176223278046	https://www.genecards.org/cgi-bin/carddisp.pl?gene=ACAT1
ASS1	Argininosuccinate Synthase 1	Protein Coding	P00966	57	GC09P130444	1.04176223278046	https://www.genecards.org/cgi-bin/carddisp.pl?gene=ASS1
CDK8	Cyclin Dependent Kinase 8	Protein Coding	P49336	57	GC13P026254	1.04176223278046	https://www.genecards.org/cgi-bin/carddisp.pl?gene=CDK8
CUL3	Cullin 3	Protein Coding	Q13618	57	GC02M224470	1.04176223278046	https://www.genecards.org/cgi-bin/carddisp.pl?gene=CUL3
DLD	Dihydrolipoamide Dehydrogenase	Protein Coding	P09622	57	GC07P107901	1.04176223278046	https://www.genecards.org/cgi-bin/carddisp.pl?gene=DLD
GYS1	Glycogen Synthase 1	Protein Coding	P13807	57	GC19M089180	1.04176223278046	https://www.genecards.org/cgi-bin/carddisp.pl?gene=GYS1
HPRT1	Hypoxanthine Phosphoribosyltransferase 1	Protein Coding	P00492	57	GC0XP134460	1.04176223278046	https://www.genecards.org/cgi-bin/carddisp.pl?gene=HPRT1
PFKM	Phosphofructokinase, Muscle	Protein Coding	P08237	57	GC12P048105	1.04176223278046	https://www.genecards.org/cgi-bin/carddisp.pl?gene=PFKM
PLCG1	Phospholipase C Gamma 1	Protein Coding	P19174	57	GC20P041136	1.04176223278046	https://www.genecards.org/cgi-bin/carddisp.pl?gene=PLCG1
PMS2	PMS1 Homolog 2, Mismatch Repair System Component	Protein Coding	P54278	57	GC07M005973	1.04176223278046	https://www.genecards.org/cgi-bin/carddisp.pl?gene=PMS2
TOP1	DNA Topoisomerase I	Protein Coding	P11387	57	GC20P041028	1.04176223278046	https://www.genecards.org/cgi-bin/carddisp.pl?gene=TOP1
TUBA1A	Tubulin Alpha 1a	Protein Coding	Q71U36	57	GC12M049184	1.04176223278046	https://www.genecards.org/cgi-bin/carddisp.pl?gene=TUBA1A
USP9X	Ubiquitin Specific Peptidase 9 X-Linked	Protein Coding	Q93008	57	GC0XP041085	1.04176223278046	https://www.genecards.org/cgi-bin/carddisp.pl?gene=USP9X
ACTN1	Actinin Alpha 1	Protein Coding	P12814	56	GC14M068874	1.04176223278046	https://www.genecards.org/cgi-bin/carddisp.pl?gene=ACTN1
ADSL	Adenylosuccinate Lyase	Protein Coding	P30566	56	GC22P040346	1.04176223278046	https://www.genecards.org/cgi-bin/carddisp.pl?gene=ADSL
ALDH5A1	Aldehyde Dehydrogenase 5 Family Member A1	Protein Coding	P51649	56	GC06P024494	1.04176223278046	https://www.genecards.org/cgi-bin/carddisp.pl?gene=ALDH5A1
CAPN2	Calpain 2	Protein Coding	P17655	56	GC01P223701	1.04176223278046	https://www.genecards.org/cgi-bin/carddisp.pl?gene=CAPN2
CDK1	Cyclin Dependent Kinase 1	Protein Coding	P06493	56	GC10P060772	1.04176223278046	https://www.genecards.org/cgi-bin/carddisp.pl?gene=CDK1
CTBP1	C-Terminal Binding Protein 1	Protein Coding	Q13363	56	GC04M001211	1.04176223278046	https://www.genecards.org/cgi-bin/carddisp.pl?gene=CTBP1
KIF11	Kinesin Family Member 11	Protein Coding	P52732	56	GC10P092574	1.04176223278046	https://www.genecards.org/cgi-bin/carddisp.pl?gene=KIF11
PDP1	Pyruvate Dehydrogenase Phosphatase Catalytic Subunit 1	Protein Coding	Q9P0J1	56	GC08P093857	1.04176223278046	https://www.genecards.org/cgi-bin/carddisp.pl?gene=PDP1
PGD	Phosphogluconate Dehydrogenase	Protein Coding	P52209	56	GC01P010398	1.04176223278046	https://www.genecards.org/cgi-bin/carddisp.pl?gene=PGD
PRPS1	Phosphoribosyl Pyrophosphate Synthetase 1	Protein Coding	P60891	56	GC0XP107628	1.04176223278046	https://www.genecards.org/cgi-bin/carddisp.pl?gene=PRPS1
RPA1	Replication Protein A1	Protein Coding	P27694	56	GC17P001829	1.04176223278046	https://www.genecards.org/cgi-bin/carddisp.pl?gene=RPA1
SLC2A3	Solute Carrier Family 2 Member 3	Protein Coding	P11169	56	GC12M007919	1.04176223278046	https://www.genecards.org/cgi-bin/carddisp.pl?gene=SLC2A3
SORD	Sorbitol Dehydrogenase	Protein Coding	Q00796	56	GC15P045023	1.04176223278046	https://www.genecards.org/cgi-bin/carddisp.pl?gene=SORD
APOB	Apolipoprotein B	Protein Coding	P04114	55	GC02M020956	1.04176223278046	https://www.genecards.org/cgi-bin/carddisp.pl?gene=APOB
APRT	Adenine Phosphoribosyltransferase	Protein Coding	P07741	55	GC16M088810	1.04176223278046	https://www.genecards.org/cgi-bin/carddisp.pl?gene=APRT
ARHGEF2	Rho/Rac Guanine Nucleotide Exchange Factor 2	Protein Coding	Q92974	55	GC01M155946	1.04176223278046	https://www.genecards.org/cgi-bin/carddisp.pl?gene=ARHGEF2
ATP6V1B2	ATPase H+ Transporting V1 Subunit B2	Protein Coding	P21281	55	GC08P020197	1.04176223278046	https://www.genecards.org/cgi-bin/carddisp.pl?gene=ATP6V1B2
CARM1	Coactivator Associated Arginine Methyltransferase 1	Protein Coding	Q86X55	55	GC19P010871	1.04176223278046	https://www.genecards.org/cgi-bin/carddisp.pl?gene=CARM1
CSK	C-Terminal Src Kinase	Protein Coding	P41240	55	GC15P074782	1.04176223278046	https://www.genecards.org/cgi-bin/carddisp.pl?gene=CSK
DKC1	Dyskerin Pseudouridine Synthase 1	Protein Coding	O60832	55	GC0XP154762	1.04176223278046	https://www.genecards.org/cgi-bin/carddisp.pl?gene=DKC1
DLST	Dihydrolipoamide S-Succinyltransferase	Protein Coding	P36957	55	GC14P074881	1.04176223278046	https://www.genecards.org/cgi-bin/carddisp.pl?gene=DLST
F13A1	Coagulation Factor XIII A Chain	Protein Coding	P00488	55	GC06M006144	1.04176223278046	https://www.genecards.org/cgi-bin/carddisp.pl?gene=F13A1
FECH	Ferrochelatase	Protein Coding	P22830	55	GC18M057544	1.04176223278046	https://www.genecards.org/cgi-bin/carddisp.pl?gene=FECH
GFPT1	Glutamine--Fructose-6-Phosphate Transaminase 1	Protein Coding	Q06210	55	GC02M069319	1.04176223278046	https://www.genecards.org/cgi-bin/carddisp.pl?gene=GFPT1
GNA11	G Protein Subunit Alpha 11	Protein Coding	P29992	55	GC19P003094	1.04176223278046	https://www.genecards.org/cgi-bin/carddisp.pl?gene=GNA11
GNAI2	G Protein Subunit Alpha I2	Protein Coding	P04899	55	GC03P050226	1.04176223278046	https://www.genecards.org/cgi-bin/carddisp.pl?gene=GNAI2
KDM3B	Lysine Demethylase 3B	Protein Coding	Q7LBC6	55	GC05P138352	1.04176223278046	https://www.genecards.org/cgi-bin/carddisp.pl?gene=KDM3B
PYGL	Glycogen Phosphorylase L	Protein Coding	P06737	55	GC14M050857	1.04176223278046	https://www.genecards.org/cgi-bin/carddisp.pl?gene=PYGL
SERPINH1	Serpin Family H Member 1	Protein Coding	P50454	55	GC11P075562	1.04176223278046	https://www.genecards.org/cgi-bin/carddisp.pl?gene=SERPINH1
SLC16A1	Solute Carrier Family 16 Member 1	Protein Coding	P53985	55	GC01M113088	1.04176223278046	https://www.genecards.org/cgi-bin/carddisp.pl?gene=SLC16A1
TPT1	Tumor Protein, Translationally-Controlled 1	Protein Coding	P13693	55	GC13M045333	1.04176223278046	https://www.genecards.org/cgi-bin/carddisp.pl?gene=TPT1
YWHAB	Tyrosine 3-Monooxygenase/Tryptophan 5-Monooxygenase Activation Protein Beta	Protein Coding	P31946	55	GC20P044885	1.04176223278046	https://www.genecards.org/cgi-bin/carddisp.pl?gene=YWHAB
ACADVL	Acyl-CoA Dehydrogenase Very Long Chain	Protein Coding	P49748	54	GC17P100426	1.04176223278046	https://www.genecards.org/cgi-bin/carddisp.pl?gene=ACADVL
ACOX1	Acyl-CoA Oxidase 1	Protein Coding	Q15067	54	GC17M075941	1.04176223278046	https://www.genecards.org/cgi-bin/carddisp.pl?gene=ACOX1
AP2M1	Adaptor Related Protein Complex 2 Subunit Mu 1	Protein Coding	Q96CW1	54	GC03P184174	1.04176223278046	https://www.genecards.org/cgi-bin/carddisp.pl?gene=AP2M1
ARHGEF1	Rho Guanine Nucleotide Exchange Factor 1	Protein Coding	Q92888	54	GC19P041883	1.04176223278046	https://www.genecards.org/cgi-bin/carddisp.pl?gene=ARHGEF1
DDB1	Damage Specific DNA Binding Protein 1	Protein Coding	Q16531	54	GC11M121015	1.04176223278046	https://www.genecards.org/cgi-bin/carddisp.pl?gene=DDB1
DDB2	Damage Specific DNA Binding Protein 2	Protein Coding	Q92466	54	GC11P047423	1.04176223278046	https://www.genecards.org/cgi-bin/carddisp.pl?gene=DDB2
DPYSL2	Dihydropyrimidinase Like 2	Protein Coding	Q16555	54	GC08P026514	1.04176223278046	https://www.genecards.org/cgi-bin/carddisp.pl?gene=DPYSL2
EIF2S3	Eukaryotic Translation Initiation Factor 2 Subunit Gamma	Protein Coding	P41091	54	GC0XP024054	1.04176223278046	https://www.genecards.org/cgi-bin/carddisp.pl?gene=EIF2S3
EPHX1	Epoxide Hydrolase 1	Protein Coding	P07099	54	GC01P225810	1.04176223278046	https://www.genecards.org/cgi-bin/carddisp.pl?gene=EPHX1
GRHPR	Glyoxylate And Hydroxypyruvate Reductase	Protein Coding	Q9UBQ7	54	GC09P055712	1.04176223278046	https://www.genecards.org/cgi-bin/carddisp.pl?gene=GRHPR
HMBS	Hydroxymethylbilane Synthase	Protein Coding	P08397	54	GC11P119084	1.04176223278046	https://www.genecards.org/cgi-bin/carddisp.pl?gene=HMBS
KIF5B	Kinesin Family Member 5B	Protein Coding	P33176	54	GC10M035348	1.04176223278046	https://www.genecards.org/cgi-bin/carddisp.pl?gene=KIF5B
MAP4K4	Mitogen-Activated Protein Kinase Kinase Kinase Kinase 4	Protein Coding	O95819	54	GC02P101696	1.04176223278046	https://www.genecards.org/cgi-bin/carddisp.pl?gene=MAP4K4
MAPKAPK2	MAPK Activated Protein Kinase 2	Protein Coding	P49137	54	GC01P206684	1.04176223278046	https://www.genecards.org/cgi-bin/carddisp.pl?gene=MAPKAPK2
MARS1	Methionyl-TRNA Synthetase 1	Protein Coding	P56192	54	GC12P059691	1.04176223278046	https://www.genecards.org/cgi-bin/carddisp.pl?gene=MARS1
NDRG1	N-Myc Downstream Regulated 1	Protein Coding	Q92597	54	GC08M133237	1.04176223278046	https://www.genecards.org/cgi-bin/carddisp.pl?gene=NDRG1
NEDD4L	NEDD4 Like E3 Ubiquitin Protein Ligase	Protein Coding	Q96PU5	54	GC18P058044	1.04176223278046	https://www.genecards.org/cgi-bin/carddisp.pl?gene=NEDD4L
NT5C2	5'-Nucleotidase, Cytosolic II	Protein Coding	P49902	54	GC10M103088	1.04176223278046	https://www.genecards.org/cgi-bin/carddisp.pl?gene=NT5C2
NUP98	Nucleoporin 98 And 96 Precursor	Protein Coding	P52948	54	GC11M003671	1.04176223278046	https://www.genecards.org/cgi-bin/carddisp.pl?gene=NUP98
PKN1	Protein Kinase N1	Protein Coding	Q16512	54	GC19P014433	1.04176223278046	https://www.genecards.org/cgi-bin/carddisp.pl?gene=PKN1
SRPK1	SRSF Protein Kinase 1	Protein Coding	Q96SB4	54	GC06M090884	1.04176223278046	https://www.genecards.org/cgi-bin/carddisp.pl?gene=SRPK1
TBL1XR1	TBL1X/Y Related 1	Protein Coding	Q9BZK7	54	GC03M177019	1.04176223278046	https://www.genecards.org/cgi-bin/carddisp.pl?gene=TBL1XR1
TPP1	Tripeptidyl Peptidase 1	Protein Coding	O14773	54	GC11M011443	1.04176223278046	https://www.genecards.org/cgi-bin/carddisp.pl?gene=TPP1
YES1	YES Proto-Oncogene 1, Src Family Tyrosine Kinase	Protein Coding	P07947	54	GC18M000721	1.04176223278046	https://www.genecards.org/cgi-bin/carddisp.pl?gene=YES1
ABCB7	ATP Binding Cassette Subfamily B Member 7	Protein Coding	O75027	53	GC0XM075053	1.04176223278046	https://www.genecards.org/cgi-bin/carddisp.pl?gene=ABCB7
AHSG	Alpha 2-HS Glycoprotein	Protein Coding	P02765	53	GC03P186658	1.04176223278046	https://www.genecards.org/cgi-bin/carddisp.pl?gene=AHSG
AP3B1	Adaptor Related Protein Complex 3 Subunit Beta 1	Protein Coding	O00203	53	GC05M078000	1.04176223278046	https://www.genecards.org/cgi-bin/carddisp.pl?gene=AP3B1
BSG	Basigin (Ok Blood Group)	Protein Coding	P35613	53	GC19P000571	1.04176223278046	https://www.genecards.org/cgi-bin/carddisp.pl?gene=BSG
CS	Citrate Synthase	Protein Coding	O75390	53	GC12M056271	1.04176223278046	https://www.genecards.org/cgi-bin/carddisp.pl?gene=CS
DDOST	Dolichyl-Diphosphooligosaccharide--Protein Glycosyltransferase Non-Catalytic Subunit	Protein Coding	P39656	53	GC01M020651	1.04176223278046	https://www.genecards.org/cgi-bin/carddisp.pl?gene=DDOST
GCLC	Glutamate-Cysteine Ligase Catalytic Subunit	Protein Coding	P48506	53	GC06M053497	1.04176223278046	https://www.genecards.org/cgi-bin/carddisp.pl?gene=GCLC
LARS2	Leucyl-TRNA Synthetase 2, Mitochondrial	Protein Coding	Q15031	53	GC03P055822	1.04176223278046	https://www.genecards.org/cgi-bin/carddisp.pl?gene=LARS2
LTA4H	Leukotriene A4 Hydrolase	Protein Coding	P09960	53	GC12M096000	1.04176223278046	https://www.genecards.org/cgi-bin/carddisp.pl?gene=LTA4H
MAT2A	Methionine Adenosyltransferase 2A	Protein Coding	P31153	53	GC02P086312	1.04176223278046	https://www.genecards.org/cgi-bin/carddisp.pl?gene=MAT2A
NFS1	NFS1 Cysteine Desulfurase	Protein Coding	Q9Y697	53	GC20M035668	1.04176223278046	https://www.genecards.org/cgi-bin/carddisp.pl?gene=NFS1
OCRL	OCRL Inositol Polyphosphate-5-Phosphatase	Protein Coding	Q01968	53	GC0XP129539	1.04176223278046	https://www.genecards.org/cgi-bin/carddisp.pl?gene=OCRL
P4HA2	Prolyl 4-Hydroxylase Subunit Alpha 2	Protein Coding	O15460	53	GC05M132193	1.04176223278046	https://www.genecards.org/cgi-bin/carddisp.pl?gene=P4HA2
POLR1C	RNA Polymerase I And III Subunit C	Protein Coding	O15160	53	GC06P125710	1.04176223278046	https://www.genecards.org/cgi-bin/carddisp.pl?gene=POLR1C
SKP2	S-Phase Kinase Associated Protein 2	Protein Coding	Q13309	53	GC05P036151	1.04176223278046	https://www.genecards.org/cgi-bin/carddisp.pl?gene=SKP2
XRCC5	X-Ray Repair Cross Complementing 5	Protein Coding	P13010	53	GC02P216107	1.04176223278046	https://www.genecards.org/cgi-bin/carddisp.pl?gene=XRCC5
ACAD9	Acyl-CoA Dehydrogenase Family Member 9	Protein Coding	Q9H845	52	GC03P138077	1.04176223278046	https://www.genecards.org/cgi-bin/carddisp.pl?gene=ACAD9
AIMP2	Aminoacyl TRNA Synthetase Complex Interacting Multifunctional Protein 2	Protein Coding	Q13155	52	GC07P010161	1.04176223278046	https://www.genecards.org/cgi-bin/carddisp.pl?gene=AIMP2
BUB3	BUB3 Mitotic Checkpoint Protein	Protein Coding	O43684	52	GC10P123154	1.04176223278046	https://www.genecards.org/cgi-bin/carddisp.pl?gene=BUB3
CBR1	Carbonyl Reductase 1	Protein Coding	P16152	52	GC21P036069	1.04176223278046	https://www.genecards.org/cgi-bin/carddisp.pl?gene=CBR1
CUL2	Cullin 2	Protein Coding	Q13617	52	GC10M035399	1.04176223278046	https://www.genecards.org/cgi-bin/carddisp.pl?gene=CUL2
DDX1	DEAD-Box Helicase 1	Protein Coding	Q92499	52	GC02P015591	1.04176223278046	https://www.genecards.org/cgi-bin/carddisp.pl?gene=DDX1
DTYMK	Deoxythymidylate Kinase	Protein Coding	P23919	52	GC02M241675	1.04176223278046	https://www.genecards.org/cgi-bin/carddisp.pl?gene=DTYMK
EED	Embryonic Ectoderm Development	Protein Coding	O75530	52	GC11P087980	1.04176223278046	https://www.genecards.org/cgi-bin/carddisp.pl?gene=EED
FSCN1	Fascin Actin-Bundling Protein 1	Protein Coding	Q16658	52	GC07P005592	1.04176223278046	https://www.genecards.org/cgi-bin/carddisp.pl?gene=FSCN1
GFM1	G Elongation Factor Mitochondrial 1	Protein Coding	Q96RP9	52	GC03P158644	1.04176223278046	https://www.genecards.org/cgi-bin/carddisp.pl?gene=GFM1
GOT1	Glutamic-Oxaloacetic Transaminase 1	Protein Coding	P17174	52	GC10M099396	1.04176223278046	https://www.genecards.org/cgi-bin/carddisp.pl?gene=GOT1
KMT2C	Lysine Methyltransferase 2C	Protein Coding	Q8NEZ4	52	GC07M152134	1.04176223278046	https://www.genecards.org/cgi-bin/carddisp.pl?gene=KMT2C
MYO9B	Myosin IXB	Protein Coding	Q13459	52	GC19P102623	1.04176223278046	https://www.genecards.org/cgi-bin/carddisp.pl?gene=MYO9B
NARS1	Asparaginyl-TRNA Synthetase 1	Protein Coding	O43776	52	GC18M057601	1.04176223278046	https://www.genecards.org/cgi-bin/carddisp.pl?gene=NARS1
NARS2	Asparaginyl-TRNA Synthetase 2, Mitochondrial	Protein Coding	Q96I59	52	GC11M078435	1.04176223278046	https://www.genecards.org/cgi-bin/carddisp.pl?gene=NARS2
NSDHL	NAD(P) Dependent Steroid Dehydrogenase-Like	Protein Coding	Q15738	52	GC0XP152830	1.04176223278046	https://www.genecards.org/cgi-bin/carddisp.pl?gene=NSDHL
OXCT1	3-Oxoacid CoA-Transferase 1	Protein Coding	P55809	52	GC05M041732	1.04176223278046	https://www.genecards.org/cgi-bin/carddisp.pl?gene=OXCT1
PDIA3	Protein Disulfide Isomerase Family A Member 3	Protein Coding	P30101	52	GC15P043746	1.04176223278046	https://www.genecards.org/cgi-bin/carddisp.pl?gene=PDIA3
PDK3	Pyruvate Dehydrogenase Kinase 3	Protein Coding	Q15120	52	GC0XP024465	1.04176223278046	https://www.genecards.org/cgi-bin/carddisp.pl?gene=PDK3
PFKL	Phosphofructokinase, Liver Type	Protein Coding	P17858	52	GC21P044300	1.04176223278046	https://www.genecards.org/cgi-bin/carddisp.pl?gene=PFKL
PICALM	Phosphatidylinositol Binding Clathrin Assembly Protein	Protein Coding	Q13492	52	GC11M085957	1.04176223278046	https://www.genecards.org/cgi-bin/carddisp.pl?gene=PICALM
PKN2	Protein Kinase N2	Protein Coding	Q16513	52	GC01P088684	1.04176223278046	https://www.genecards.org/cgi-bin/carddisp.pl?gene=PKN2
POLR3B	RNA Polymerase III Subunit B	Protein Coding	Q9NW08	52	GC12P106357	1.04176223278046	https://www.genecards.org/cgi-bin/carddisp.pl?gene=POLR3B
PPOX	Protoporphyrinogen Oxidase	Protein Coding	P50336	52	GC01P163344	1.04176223278046	https://www.genecards.org/cgi-bin/carddisp.pl?gene=PPOX
PPP5C	Protein Phosphatase 5 Catalytic Subunit	Protein Coding	P53041	52	GC19P103306	1.04176223278046	https://www.genecards.org/cgi-bin/carddisp.pl?gene=PPP5C
PRKAR2A	Protein Kinase CAMP-Dependent Type II Regulatory Subunit Alpha	Protein Coding	P13861	52	GC03M048744	1.04176223278046	https://www.genecards.org/cgi-bin/carddisp.pl?gene=PRKAR2A
PTGES3	Prostaglandin E Synthase 3	Protein Coding	Q15185	52	GC12M059098	1.04176223278046	https://www.genecards.org/cgi-bin/carddisp.pl?gene=PTGES3
STT3A	STT3 Oligosaccharyltransferase Complex Catalytic Subunit A	Protein Coding	P46977	52	GC11P125592	1.04176223278046	https://www.genecards.org/cgi-bin/carddisp.pl?gene=STT3A
TJP2	Tight Junction Protein 2	Protein Coding	Q9UDY2	52	GC09P069121	1.04176223278046	https://www.genecards.org/cgi-bin/carddisp.pl?gene=TJP2
TLK2	Tousled Like Kinase 2	Protein Coding	Q86UE8	52	GC17P062458	1.04176223278046	https://www.genecards.org/cgi-bin/carddisp.pl?gene=TLK2
TRIM21	Tripartite Motif Containing 21	Protein Coding	P19474	52	GC11M004384	1.04176223278046	https://www.genecards.org/cgi-bin/carddisp.pl?gene=TRIM21
YARS2	Tyrosyl-TRNA Synthetase 2	Protein Coding	Q9Y2Z4	52	GC12M032866	1.04176223278046	https://www.genecards.org/cgi-bin/carddisp.pl?gene=YARS2
ADD3	Adducin 3	Protein Coding	Q9UEY8	51	GC10P109996	1.04176223278046	https://www.genecards.org/cgi-bin/carddisp.pl?gene=ADD3
AGO2	Argonaute RISC Catalytic Component 2	Protein Coding	Q9UKV8	51	GC08M140524	1.04176223278046	https://www.genecards.org/cgi-bin/carddisp.pl?gene=AGO2
AHCYL1	Adenosylhomocysteinase Like 1	Protein Coding	O43865	51	GC01P109984	1.04176223278046	https://www.genecards.org/cgi-bin/carddisp.pl?gene=AHCYL1
ATXN10	Ataxin 10	Protein Coding	Q9UBB4	51	GC22P065362	1.04176223278046	https://www.genecards.org/cgi-bin/carddisp.pl?gene=ATXN10
BCKDHA	Branched Chain Keto Acid Dehydrogenase E1 Subunit Alpha	Protein Coding	P12694	51	GC19P103138	1.04176223278046	https://www.genecards.org/cgi-bin/carddisp.pl?gene=BCKDHA
COQ6	Coenzyme Q6, Monooxygenase	Protein Coding	Q9Y2Z9	51	GC14P073949	1.04176223278046	https://www.genecards.org/cgi-bin/carddisp.pl?gene=COQ6
CUL5	Cullin 5	Protein Coding	Q93034	51	GC11P108008	1.04176223278046	https://www.genecards.org/cgi-bin/carddisp.pl?gene=CUL5
ELAC2	ElaC Ribonuclease Z 2	Protein Coding	Q9BQ52	51	GC17M012991	1.04176223278046	https://www.genecards.org/cgi-bin/carddisp.pl?gene=ELAC2
FDXR	Ferredoxin Reductase	Protein Coding	P22570	51	GC17M074862	1.04176223278046	https://www.genecards.org/cgi-bin/carddisp.pl?gene=FDXR
GNA13	G Protein Subunit Alpha 13	Protein Coding	Q14344	51	GC17M065009	1.04176223278046	https://www.genecards.org/cgi-bin/carddisp.pl?gene=GNA13
HARS2	Histidyl-TRNA Synthetase 2, Mitochondrial	Protein Coding	P49590	51	GC05P150972	1.04176223278046	https://www.genecards.org/cgi-bin/carddisp.pl?gene=HARS2
IVD	Isovaleryl-CoA Dehydrogenase	Protein Coding	P26440	51	GC15P040405	1.04176223278046	https://www.genecards.org/cgi-bin/carddisp.pl?gene=IVD
KPNA2	Karyopherin Subunit Alpha 2	Protein Coding	P52292	51	GC17P068035	1.04176223278046	https://www.genecards.org/cgi-bin/carddisp.pl?gene=KPNA2
NSUN2	NOP2/Sun RNA Methyltransferase 2	Protein Coding	Q08J23	51	GC05M006599	1.04176223278046	https://www.genecards.org/cgi-bin/carddisp.pl?gene=NSUN2
P4HA1	Prolyl 4-Hydroxylase Subunit Alpha 1	Protein Coding	P13674	51	GC10M073007	1.04176223278046	https://www.genecards.org/cgi-bin/carddisp.pl?gene=P4HA1
PAPSS2	3'-Phosphoadenosine 5'-Phosphosulfate Synthase 2	Protein Coding	O95340	51	GC10P087659	1.04176223278046	https://www.genecards.org/cgi-bin/carddisp.pl?gene=PAPSS2
PLAA	Phospholipase A2 Activating Protein	Protein Coding	Q9Y263	51	GC09M026903	1.04176223278046	https://www.genecards.org/cgi-bin/carddisp.pl?gene=PLAA
POFUT1	Protein O-Fucosyltransferase 1	Protein Coding	Q9H488	51	GC20P032207	1.04176223278046	https://www.genecards.org/cgi-bin/carddisp.pl?gene=POFUT1
PREP	Prolyl Endopeptidase	Protein Coding	P48147	51	GC06M105277	1.04176223278046	https://www.genecards.org/cgi-bin/carddisp.pl?gene=PREP
PRKAG1	Protein Kinase AMP-Activated Non-Catalytic Subunit Gamma 1	Protein Coding	P54619	51	GC12M049002	1.04176223278046	https://www.genecards.org/cgi-bin/carddisp.pl?gene=PRKAG1
PRPF3	Pre-MRNA Processing Factor 3	Protein Coding	O43395	51	GC01P150321	1.04176223278046	https://www.genecards.org/cgi-bin/carddisp.pl?gene=PRPF3
PUS1	Pseudouridine Synthase 1	Protein Coding	Q9Y606	51	GC12P131929	1.04176223278046	https://www.genecards.org/cgi-bin/carddisp.pl?gene=PUS1
RFC2	Replication Factor C Subunit 2	Protein Coding	P35250	51	GC07M074231	1.04176223278046	https://www.genecards.org/cgi-bin/carddisp.pl?gene=RFC2
SEC31A	SEC31 Homolog A, COPII Coat Complex Component	Protein Coding	O94979	51	GC04M082818	1.04176223278046	https://www.genecards.org/cgi-bin/carddisp.pl?gene=SEC31A
SELENBP1	Selenium Binding Protein 1	Protein Coding	Q13228	51	GC01M151364	1.04176223278046	https://www.genecards.org/cgi-bin/carddisp.pl?gene=SELENBP1
SMS	Spermine Synthase	Protein Coding	P52788	51	GC0XP021958	1.04176223278046	https://www.genecards.org/cgi-bin/carddisp.pl?gene=SMS
TARS1	Threonyl-TRNA Synthetase 1	Protein Coding	P26639	51	GC05P033459	1.04176223278046	https://www.genecards.org/cgi-bin/carddisp.pl?gene=TARS1
TBC1D4	TBC1 Domain Family Member 4	Protein Coding	O60343	51	GC13M075284	1.04176223278046	https://www.genecards.org/cgi-bin/carddisp.pl?gene=TBC1D4
TFG	Trafficking From ER To Golgi Regulator	Protein Coding	Q92734	51	GC03P100709	1.04176223278046	https://www.genecards.org/cgi-bin/carddisp.pl?gene=TFG
UBA2	Ubiquitin Like Modifier Activating Enzyme 2	Protein Coding	Q9UBT2	51	GC19P034428	1.04176223278046	https://www.genecards.org/cgi-bin/carddisp.pl?gene=UBA2
ABHD12	Abhydrolase Domain Containing 12, Lysophospholipase	Protein Coding	Q8N2K0	50	GC20M025294	1.04176223278046	https://www.genecards.org/cgi-bin/carddisp.pl?gene=ABHD12
ALDH1B1	Aldehyde Dehydrogenase 1 Family Member B1	Protein Coding	P30837	50	GC09P038392	1.04176223278046	https://www.genecards.org/cgi-bin/carddisp.pl?gene=ALDH1B1
ANLN	Anillin, Actin Binding Protein	Protein Coding	Q9NQW6	50	GC07P036389	1.04176223278046	https://www.genecards.org/cgi-bin/carddisp.pl?gene=ANLN
AP1B1	Adaptor Related Protein Complex 1 Subunit Beta 1	Protein Coding	Q10567	50	GC22M029327	1.04176223278046	https://www.genecards.org/cgi-bin/carddisp.pl?gene=AP1B1
AP3D1	Adaptor Related Protein Complex 3 Subunit Delta 1	Protein Coding	O14617	50	GC19M018796	1.04176223278046	https://www.genecards.org/cgi-bin/carddisp.pl?gene=AP3D1
ARHGAP1	Rho GTPase Activating Protein 1	Protein Coding	Q07960	50	GC11M120828	1.04176223278046	https://www.genecards.org/cgi-bin/carddisp.pl?gene=ARHGAP1
CARS1	Cysteinyl-TRNA Synthetase 1	Protein Coding	P49589	50	GC11M003000	1.04176223278046	https://www.genecards.org/cgi-bin/carddisp.pl?gene=CARS1
CDC27	Cell Division Cycle 27	Protein Coding	P30260	50	GC17M047117	1.04176223278046	https://www.genecards.org/cgi-bin/carddisp.pl?gene=CDC27
CLIC1	Chloride Intracellular Channel 1	Protein Coding	O00299	50	GC06M090755	1.04176223278046	https://www.genecards.org/cgi-bin/carddisp.pl?gene=CLIC1
CLP1	Cleavage Factor Polyribonucleotide Kinase Subunit 1	Protein Coding	Q92989	50	GC11P057648	1.04176223278046	https://www.genecards.org/cgi-bin/carddisp.pl?gene=CLP1
CNDP2	Carnosine Dipeptidase 2	Protein Coding	Q96KP4	50	GC18P074495	1.04176223278046	https://www.genecards.org/cgi-bin/carddisp.pl?gene=CNDP2
COPA	COPI Coat Complex Subunit Alpha	Protein Coding	P53621	50	GC01M160288	1.04176223278046	https://www.genecards.org/cgi-bin/carddisp.pl?gene=COPA
CRTAP	Cartilage Associated Protein	Protein Coding	O75718	50	GC03P033275	1.04176223278046	https://www.genecards.org/cgi-bin/carddisp.pl?gene=CRTAP
DARS1	Aspartyl-TRNA Synthetase 1	Protein Coding	P14868	50	GC02M135905	1.04176223278046	https://www.genecards.org/cgi-bin/carddisp.pl?gene=DARS1
DHX30	DExH-Box Helicase 30	Protein Coding	Q7L2E3	50	GC03P047802	1.04176223278046	https://www.genecards.org/cgi-bin/carddisp.pl?gene=DHX30
EIF2B3	Eukaryotic Translation Initiation Factor 2B Subunit Gamma	Protein Coding	Q9NR50	50	GC01M044850	1.04176223278046	https://www.genecards.org/cgi-bin/carddisp.pl?gene=EIF2B3
EIF2B5	Eukaryotic Translation Initiation Factor 2B Subunit Epsilon	Protein Coding	Q13144	50	GC03P184135	1.04176223278046	https://www.genecards.org/cgi-bin/carddisp.pl?gene=EIF2B5
EIF4G2	Eukaryotic Translation Initiation Factor 4 Gamma 2	Protein Coding	P78344	50	GC11M011741	1.04176223278046	https://www.genecards.org/cgi-bin/carddisp.pl?gene=EIF4G2
ERO1A	Endoplasmic Reticulum Oxidoreductase 1 Alpha	Protein Coding	Q96HE7	50	GC14M052640	1.04176223278046	https://www.genecards.org/cgi-bin/carddisp.pl?gene=ERO1A
FLII	FLII Actin Remodeling Protein	Protein Coding	Q13045	50	GC17M018244	1.04176223278046	https://www.genecards.org/cgi-bin/carddisp.pl?gene=FLII
FLOT1	Flotillin 1	Protein Coding	O75955	50	GC06M090663	1.04176223278046	https://www.genecards.org/cgi-bin/carddisp.pl?gene=FLOT1
GATAD2B	GATA Zinc Finger Domain Containing 2B	Protein Coding	Q8WXI9	50	GC01M159792	1.04176223278046	https://www.genecards.org/cgi-bin/carddisp.pl?gene=GATAD2B
HSPH1	Heat Shock Protein Family H (Hsp110) Member 1	Protein Coding	Q92598	50	GC13M031134	1.04176223278046	https://www.genecards.org/cgi-bin/carddisp.pl?gene=HSPH1
NAA15	N-Alpha-Acetyltransferase 15, NatA Auxiliary Subunit	Protein Coding	Q9BXJ9	50	GC04P139301	1.04176223278046	https://www.genecards.org/cgi-bin/carddisp.pl?gene=NAA15
NAE1	NEDD8 Activating Enzyme E1 Subunit 1	Protein Coding	Q13564	50	GC16M066803	1.04176223278046	https://www.genecards.org/cgi-bin/carddisp.pl?gene=NAE1
PALLD	Palladin, Cytoskeletal Associated Protein	Protein Coding	Q8WX93	50	GC04P168497	1.04176223278046	https://www.genecards.org/cgi-bin/carddisp.pl?gene=PALLD
PAPSS1	3'-Phosphoadenosine 5'-Phosphosulfate Synthase 1	Protein Coding	O43252	50	GC04M107590	1.04176223278046	https://www.genecards.org/cgi-bin/carddisp.pl?gene=PAPSS1
PGM3	Phosphoglucomutase 3	Protein Coding	O95394	50	GC06M091432	1.04176223278046	https://www.genecards.org/cgi-bin/carddisp.pl?gene=PGM3
PPAT	Phosphoribosyl Pyrophosphate Amidotransferase	Protein Coding	Q06203	50	GC04M056393	1.04176223278046	https://www.genecards.org/cgi-bin/carddisp.pl?gene=PPAT
PRIM1	DNA Primase Subunit 1	Protein Coding	P49642	50	GC12M059101	1.04176223278046	https://www.genecards.org/cgi-bin/carddisp.pl?gene=PRIM1
PRPF4	Pre-MRNA Processing Factor 4	Protein Coding	O43172	50	GC09P113275	1.04176223278046	https://www.genecards.org/cgi-bin/carddisp.pl?gene=PRPF4
PYGB	Glycogen Phosphorylase B	Protein Coding	P11216	50	GC20P025248	1.04176223278046	https://www.genecards.org/cgi-bin/carddisp.pl?gene=PYGB
RANGAP1	Ran GTPase Activating Protein 1	Protein Coding	P46060	50	GC22M041244	1.04176223278046	https://www.genecards.org/cgi-bin/carddisp.pl?gene=RANGAP1
RECQL	RecQ Like Helicase	Protein Coding	P46063	50	GC12M021468	1.04176223278046	https://www.genecards.org/cgi-bin/carddisp.pl?gene=RECQL
RPS17	Ribosomal Protein S17	Protein Coding	P08708	50	GC15M082536	1.04176223278046	https://www.genecards.org/cgi-bin/carddisp.pl?gene=RPS17
RPS23	Ribosomal Protein S23	Protein Coding	P62266	50	GC05M082273	1.04176223278046	https://www.genecards.org/cgi-bin/carddisp.pl?gene=RPS23
SEC23B	SEC23 Homolog B, COPII Coat Complex Component	Protein Coding	Q15437	50	GC20P018507	1.04176223278046	https://www.genecards.org/cgi-bin/carddisp.pl?gene=SEC23B
SEC24C	SEC24 Homolog C, COPII Coat Complex Component	Protein Coding	P53992	50	GC10P073744	1.04176223278046	https://www.genecards.org/cgi-bin/carddisp.pl?gene=SEC24C
SLC25A10	Solute Carrier Family 25 Member 10	Protein Coding	Q9UBX3	50	GC17P081712	1.04176223278046	https://www.genecards.org/cgi-bin/carddisp.pl?gene=SLC25A10
TARS2	Threonyl-TRNA Synthetase 2, Mitochondrial	Protein Coding	Q9BW92	50	GC01P160326	1.04176223278046	https://www.genecards.org/cgi-bin/carddisp.pl?gene=TARS2
TPP2	Tripeptidyl Peptidase 2	Protein Coding	P29144	50	GC13P102596	1.04176223278046	https://www.genecards.org/cgi-bin/carddisp.pl?gene=TPP2
TSEN2	TRNA Splicing Endonuclease Subunit 2	Protein Coding	Q8NCE0	50	GC03P020278	1.04176223278046	https://www.genecards.org/cgi-bin/carddisp.pl?gene=TSEN2
UGP2	UDP-Glucose Pyrophosphorylase 2	Protein Coding	Q16851	50	GC02P063840	1.04176223278046	https://www.genecards.org/cgi-bin/carddisp.pl?gene=UGP2
ALDH9A1	Aldehyde Dehydrogenase 9 Family Member A1	Protein Coding	P49189	49	GC01M165687	1.04176223278046	https://www.genecards.org/cgi-bin/carddisp.pl?gene=ALDH9A1
CARS2	Cysteinyl-TRNA Synthetase 2, Mitochondrial	Protein Coding	Q9HA77	49	GC13M110641	1.04176223278046	https://www.genecards.org/cgi-bin/carddisp.pl?gene=CARS2
CTBP2	C-Terminal Binding Protein 2	Protein Coding	P56545	49	GC10M124984	1.04176223278046	https://www.genecards.org/cgi-bin/carddisp.pl?gene=CTBP2
DEK	DEK Proto-Oncogene	Protein Coding	P35659	49	GC06M018224	1.04176223278046	https://www.genecards.org/cgi-bin/carddisp.pl?gene=DEK
DOCK7	Dedicator Of Cytokinesis 7	Protein Coding	Q96N67	49	GC01M062454	1.04176223278046	https://www.genecards.org/cgi-bin/carddisp.pl?gene=DOCK7
DPP3	Dipeptidyl Peptidase 3	Protein Coding	Q9NY33	49	GC11P084656	1.04176223278046	https://www.genecards.org/cgi-bin/carddisp.pl?gene=DPP3
DPYSL3	Dihydropyrimidinase Like 3	Protein Coding	Q14195	49	GC05M147390	1.04176223278046	https://www.genecards.org/cgi-bin/carddisp.pl?gene=DPYSL3
DRG2	Developmentally Regulated GTP Binding Protein 2	Protein Coding	P55039	49	GC17P100811	1.04176223278046	https://www.genecards.org/cgi-bin/carddisp.pl?gene=DRG2
ELP3	Elongator Acetyltransferase Complex Subunit 3	Protein Coding	Q9H9T3	49	GC08P028089	1.04176223278046	https://www.genecards.org/cgi-bin/carddisp.pl?gene=ELP3
ETF1	Eukaryotic Translation Termination Factor 1	Protein Coding	P62495	49	GC05M138506	1.04176223278046	https://www.genecards.org/cgi-bin/carddisp.pl?gene=ETF1
FAR1	Fatty Acyl-CoA Reductase 1	Protein Coding	Q8WVX9	49	GC11P013668	1.04176223278046	https://www.genecards.org/cgi-bin/carddisp.pl?gene=FAR1
GMDS	GDP-Mannose 4,6-Dehydratase	Protein Coding	O60547	49	GC06M001624	1.04176223278046	https://www.genecards.org/cgi-bin/carddisp.pl?gene=GMDS
HBS1L	HBS1 Like Translational GTPase	Protein Coding	Q9Y450	49	GC06M134960	1.04176223278046	https://www.genecards.org/cgi-bin/carddisp.pl?gene=HBS1L
HMGCS1	3-Hydroxy-3-Methylglutaryl-CoA Synthase 1	Protein Coding	Q01581	49	GC05M044726	1.04176223278046	https://www.genecards.org/cgi-bin/carddisp.pl?gene=HMGCS1
KIF3A	Kinesin Family Member 3A	Protein Coding	Q9Y496	49	GC05M132689	1.04176223278046	https://www.genecards.org/cgi-bin/carddisp.pl?gene=KIF3A
LLGL1	LLGL Scribble Cell Polarity Complex Component 1	Protein Coding	Q15334	49	GC17P018225	1.04176223278046	https://www.genecards.org/cgi-bin/carddisp.pl?gene=LLGL1
MAGT1	Magnesium Transporter 1	Protein Coding	Q9H0U3	49	GC0XM078192	1.04176223278046	https://www.genecards.org/cgi-bin/carddisp.pl?gene=MAGT1
METAP1	Methionyl Aminopeptidase 1	Protein Coding	P53582	49	GC04P098995	1.04176223278046	https://www.genecards.org/cgi-bin/carddisp.pl?gene=METAP1
NUP85	Nucleoporin 85	Protein Coding	Q9BW27	49	GC17P075205	1.04176223278046	https://www.genecards.org/cgi-bin/carddisp.pl?gene=NUP85
NXN	Nucleoredoxin	Protein Coding	Q6DKJ4	49	GC17M000799	1.04176223278046	https://www.genecards.org/cgi-bin/carddisp.pl?gene=NXN
OXSR1	Oxidative Stress Responsive Kinase 1	Protein Coding	O95747	49	GC03P038259	1.04176223278046	https://www.genecards.org/cgi-bin/carddisp.pl?gene=OXSR1
PPP2R5C	Protein Phosphatase 2 Regulatory Subunit B'Gamma	Protein Coding	Q13362	49	GC14P115694	1.04176223278046	https://www.genecards.org/cgi-bin/carddisp.pl?gene=PPP2R5C
PRDX4	Peroxiredoxin 4	Protein Coding	Q13162	49	GC0XP023665	1.04176223278046	https://www.genecards.org/cgi-bin/carddisp.pl?gene=PRDX4
RPL3	Ribosomal Protein L3	Protein Coding	P39023	49	GC22M074888	1.04176223278046	https://www.genecards.org/cgi-bin/carddisp.pl?gene=RPL3
SERPINB1	Serpin Family B Member 1	Protein Coding	P30740	49	GC06M003647	1.04176223278046	https://www.genecards.org/cgi-bin/carddisp.pl?gene=SERPINB1
SRSF6	Serine And Arginine Rich Splicing Factor 6	Protein Coding	Q13247	49	GC20P043457	1.04176223278046	https://www.genecards.org/cgi-bin/carddisp.pl?gene=SRSF6
TBCE	Tubulin Folding Cofactor E	Protein Coding	Q15813	49	GC01P235367	1.04176223278046	https://www.genecards.org/cgi-bin/carddisp.pl?gene=TBCE
TRA2B	Transformer 2 Beta Homolog	Protein Coding	P62995	49	GC03M185914	1.04176223278046	https://www.genecards.org/cgi-bin/carddisp.pl?gene=TRA2B
UPF1	UPF1 RNA Helicase And ATPase	Protein Coding	Q92900	49	GC19P018831	1.04176223278046	https://www.genecards.org/cgi-bin/carddisp.pl?gene=UPF1
ATP5PB	ATP Synthase Peripheral Stalk-Membrane Subunit B	Protein Coding	P24539	48	GC01P111449	1.04176223278046	https://www.genecards.org/cgi-bin/carddisp.pl?gene=ATP5PB
CAPZB	Capping Actin Protein Of Muscle Z-Line Subunit Beta	Protein Coding	P47756	48	GC01M019339	1.04176223278046	https://www.genecards.org/cgi-bin/carddisp.pl?gene=CAPZB
DRG1	Developmentally Regulated GTP Binding Protein 1	Protein Coding	Q9Y295	48	GC22P031399	1.04176223278046	https://www.genecards.org/cgi-bin/carddisp.pl?gene=DRG1
EHD1	EH Domain Containing 1	Protein Coding	Q9H4M9	48	GC11M121151	1.04176223278046	https://www.genecards.org/cgi-bin/carddisp.pl?gene=EHD1
EXOC4	Exocyst Complex Component 4	Protein Coding	Q96A65	48	GC07P133253	1.04176223278046	https://www.genecards.org/cgi-bin/carddisp.pl?gene=EXOC4
GTPBP1	GTP Binding Protein 1	Protein Coding	O00178	48	GC22P038705	1.04176223278046	https://www.genecards.org/cgi-bin/carddisp.pl?gene=GTPBP1
HBD	Hemoglobin Subunit Delta	Protein Coding	P02042	48	GC11M005232	1.04176223278046	https://www.genecards.org/cgi-bin/carddisp.pl?gene=HBD
JMJD6	Jumonji Domain Containing 6, Arginine Demethylase And Lysine Hydroxylase	Protein Coding	Q6NYC1	48	GC17M076718	1.04176223278046	https://www.genecards.org/cgi-bin/carddisp.pl?gene=JMJD6
KIF3B	Kinesin Family Member 3B	Protein Coding	O15066	48	GC20P032277	1.04176223278046	https://www.genecards.org/cgi-bin/carddisp.pl?gene=KIF3B
NCKAP1	NCK Associated Protein 1	Protein Coding	Q9Y2A7	48	GC02M182909	1.04176223278046	https://www.genecards.org/cgi-bin/carddisp.pl?gene=NCKAP1
OAS3	2'-5'-Oligoadenylate Synthetase 3	Protein Coding	Q9Y6K5	48	GC12P112938	1.04176223278046	https://www.genecards.org/cgi-bin/carddisp.pl?gene=OAS3
OSBP	Oxysterol Binding Protein	Protein Coding	P22059	48	GC11M120941	1.04176223278046	https://www.genecards.org/cgi-bin/carddisp.pl?gene=OSBP
PDLIM5	PDZ And LIM Domain 5	Protein Coding	Q96HC4	48	GC04P094451	1.04176223278046	https://www.genecards.org/cgi-bin/carddisp.pl?gene=PDLIM5
PGM2	Phosphoglucomutase 2	Protein Coding	Q96G03	48	GC04P038414	1.04176223278046	https://www.genecards.org/cgi-bin/carddisp.pl?gene=PGM2
PHF6	PHD Finger Protein 6	Protein Coding	Q8IWS0	48	GC0XP134373	1.04176223278046	https://www.genecards.org/cgi-bin/carddisp.pl?gene=PHF6
PRMT3	Protein Arginine Methyltransferase 3	Protein Coding	O60678	48	GC11P020409	1.04176223278046	https://www.genecards.org/cgi-bin/carddisp.pl?gene=PRMT3
PTBP1	Polypyrimidine Tract Binding Protein 1	Protein Coding	P26599	48	GC19P000797	1.04176223278046	https://www.genecards.org/cgi-bin/carddisp.pl?gene=PTBP1
RAD9A	RAD9 Checkpoint Clamp Component A	Protein Coding	Q99638	48	GC11P084697	1.04176223278046	https://www.genecards.org/cgi-bin/carddisp.pl?gene=RAD9A
SCRIB	Scribble Planar Cell Polarity Protein	Protein Coding	C0HLS1	48	GC08M146445	1.04176223278046	https://www.genecards.org/cgi-bin/carddisp.pl?gene=SCRIB
SMARCD2	SWI/SNF Related, Matrix Associated, Actin Dependent Regulator Of Chromatin, Subfamily D, Member 2	Protein Coding	Q92925	48	GC17M063832	1.04176223278046	https://www.genecards.org/cgi-bin/carddisp.pl?gene=SMARCD2
SNRNP70	Small Nuclear Ribonucleoprotein U1 Subunit 70	Protein Coding	P08621	48	GC19P049085	1.04176223278046	https://www.genecards.org/cgi-bin/carddisp.pl?gene=SNRNP70
SSRP1	Structure Specific Recognition Protein 1	Protein Coding	Q08945	48	GC11M120904	1.04176223278046	https://www.genecards.org/cgi-bin/carddisp.pl?gene=SSRP1
TBC1D24	TBC1 Domain Family Member 24	Protein Coding	Q9ULP9	48	GC16P002475	1.04176223278046	https://www.genecards.org/cgi-bin/carddisp.pl?gene=TBC1D24
TRMT1	TRNA Methyltransferase 1	Protein Coding	Q9NXH9	48	GC19M013104	1.04176223278046	https://www.genecards.org/cgi-bin/carddisp.pl?gene=TRMT1
XRN2	5'-3' Exoribonuclease 2	Protein Coding	Q9H0D6	48	GC20P021303	1.04176223278046	https://www.genecards.org/cgi-bin/carddisp.pl?gene=XRN2
AP1G1	Adaptor Related Protein Complex 1 Subunit Gamma 1	Protein Coding	O43747	47	GC16M071729	1.04176223278046	https://www.genecards.org/cgi-bin/carddisp.pl?gene=AP1G1
AP2A1	Adaptor Related Protein Complex 2 Subunit Alpha 1	Protein Coding	O95782	47	GC19P103471	1.04176223278046	https://www.genecards.org/cgi-bin/carddisp.pl?gene=AP2A1
CSDE1	Cold Shock Domain Containing E1	Protein Coding	O75534	47	GC01M114716	1.04176223278046	https://www.genecards.org/cgi-bin/carddisp.pl?gene=CSDE1
EIF2S2	Eukaryotic Translation Initiation Factor 2 Subunit Beta	Protein Coding	P20042	47	GC20M034088	1.04176223278046	https://www.genecards.org/cgi-bin/carddisp.pl?gene=EIF2S2
EIF3E	Eukaryotic Translation Initiation Factor 3 Subunit E	Protein Coding	P60228	47	GC08M108163	1.04176223278046	https://www.genecards.org/cgi-bin/carddisp.pl?gene=EIF3E
EXOSC10	Exosome Component 10	Protein Coding	Q01780	47	GC01M013374	1.04176223278046	https://www.genecards.org/cgi-bin/carddisp.pl?gene=EXOSC10
FBXO3	F-Box Protein 3	Protein Coding	Q9UK99	47	GC11M033740	1.04176223278046	https://www.genecards.org/cgi-bin/carddisp.pl?gene=FBXO3
FERMT2	FERM Domain Containing Kindlin 2	Protein Coding	Q96AC1	47	GC14M052857	1.04176223278046	https://www.genecards.org/cgi-bin/carddisp.pl?gene=FERMT2
FNTB	Farnesyltransferase, CAAX Box, Beta	Protein Coding	P49356	47	GC14P064986	1.04176223278046	https://www.genecards.org/cgi-bin/carddisp.pl?gene=FNTB
HSD17B12	Hydroxysteroid 17-Beta Dehydrogenase 12	Protein Coding	Q53GQ0	47	GC11P043556	1.04176223278046	https://www.genecards.org/cgi-bin/carddisp.pl?gene=HSD17B12
KPNA4	Karyopherin Subunit Alpha 4	Protein Coding	O00629	47	GC03M160494	1.04176223278046	https://www.genecards.org/cgi-bin/carddisp.pl?gene=KPNA4
LDB1	LIM Domain Binding 1	Protein Coding	Q86U70	47	GC10M102102	1.04176223278046	https://www.genecards.org/cgi-bin/carddisp.pl?gene=LDB1
OLA1	Obg Like ATPase 1	Protein Coding	Q9NTK5	47	GC02M174072	1.04176223278046	https://www.genecards.org/cgi-bin/carddisp.pl?gene=OLA1
PRIM2	DNA Primase Subunit 2	Protein Coding	P49643	47	GC06P125882	1.04176223278046	https://www.genecards.org/cgi-bin/carddisp.pl?gene=PRIM2
RBBP5	RB Binding Protein 5, Histone Lysine Methyltransferase Complex Subunit	Protein Coding	Q15291	47	GC01M205055	1.04176223278046	https://www.genecards.org/cgi-bin/carddisp.pl?gene=RBBP5
RPL34	Ribosomal Protein L34	Protein Coding	P49207	47	GC04P108620	1.04176223278046	https://www.genecards.org/cgi-bin/carddisp.pl?gene=RPL34
SCYL1	SCY1 Like Pseudokinase 1	Protein Coding	Q96KG9	47	GC11P065525	1.04176223278046	https://www.genecards.org/cgi-bin/carddisp.pl?gene=SCYL1
SNTB2	Syntrophin Beta 2	Protein Coding	Q13425	47	GC16P069187	1.04176223278046	https://www.genecards.org/cgi-bin/carddisp.pl?gene=SNTB2
SNX27	Sorting Nexin 27	Protein Coding	Q96L92	47	GC01P160411	1.04176223278046	https://www.genecards.org/cgi-bin/carddisp.pl?gene=SNX27
SNX9	Sorting Nexin 9	Protein Coding	Q9Y5X1	47	GC06P157702	1.04176223278046	https://www.genecards.org/cgi-bin/carddisp.pl?gene=SNX9
SRRT	Serrate, RNA Effector Molecule	Protein Coding	Q9BXP5	47	GC07P100875	1.04176223278046	https://www.genecards.org/cgi-bin/carddisp.pl?gene=SRRT
TBL2	Transducin Beta Like 2	Protein Coding	Q9Y4P3	47	GC07M074391	1.04176223278046	https://www.genecards.org/cgi-bin/carddisp.pl?gene=TBL2
TES	Testin LIM Domain Protein	Protein Coding	Q9UGI8	47	GC07P116210	1.04176223278046	https://www.genecards.org/cgi-bin/carddisp.pl?gene=TES
THOC2	THO Complex Subunit 2	Protein Coding	Q8NI27	47	GC0XM123600	1.04176223278046	https://www.genecards.org/cgi-bin/carddisp.pl?gene=THOC2
TRMU	TRNA Mitochondrial 2-Thiouridylase	Protein Coding	O75648	47	GC22P046330	1.04176223278046	https://www.genecards.org/cgi-bin/carddisp.pl?gene=TRMU
TSR1	TSR1 Ribosome Maturation Factor	Protein Coding	Q2NL82	47	GC17M002322	1.04176223278046	https://www.genecards.org/cgi-bin/carddisp.pl?gene=TSR1
UBR4	Ubiquitin Protein Ligase E3 Component N-Recognin 4	Protein Coding	Q5T4S7	47	GC01M019074	1.04176223278046	https://www.genecards.org/cgi-bin/carddisp.pl?gene=UBR4
UPF2	UPF2 Regulator Of Nonsense Mediated MRNA Decay	Protein Coding	Q9HAU5	47	GC10M011920	1.04176223278046	https://www.genecards.org/cgi-bin/carddisp.pl?gene=UPF2
WDR1	WD Repeat Domain 1	Protein Coding	O75083	47	GC04M010073	1.04176223278046	https://www.genecards.org/cgi-bin/carddisp.pl?gene=WDR1
ABCF1	ATP Binding Cassette Subfamily F Member 1	Protein Coding	Q8NE71	46	GC06P030571	1.04176223278046	https://www.genecards.org/cgi-bin/carddisp.pl?gene=ABCF1
CAP1	Cyclase Associated Actin Cytoskeleton Regulatory Protein 1	Protein Coding	Q01518	46	GC01P040324	1.04176223278046	https://www.genecards.org/cgi-bin/carddisp.pl?gene=CAP1
CDC5L	Cell Division Cycle 5 Like	Protein Coding	Q99459	46	GC06P044387	1.04176223278046	https://www.genecards.org/cgi-bin/carddisp.pl?gene=CDC5L
CLPTM1L	CLPTM1 Like	Protein Coding	Q96KA5	46	GC05M001317	1.04176223278046	https://www.genecards.org/cgi-bin/carddisp.pl?gene=CLPTM1L
COPG1	COPI Coat Complex Subunit Gamma 1	Protein Coding	Q9Y678	46	GC03P129249	1.04176223278046	https://www.genecards.org/cgi-bin/carddisp.pl?gene=COPG1
CPSF6	Cleavage And Polyadenylation Specific Factor 6	Protein Coding	Q16630	46	GC12P069239	1.04176223278046	https://www.genecards.org/cgi-bin/carddisp.pl?gene=CPSF6
DNPEP	Aspartyl Aminopeptidase	Protein Coding	Q9ULA0	46	GC02M219373	1.04176223278046	https://www.genecards.org/cgi-bin/carddisp.pl?gene=DNPEP
DTL	Denticleless E3 Ubiquitin Protein Ligase Homolog	Protein Coding	Q9NZJ0	46	GC01P212035	1.04176223278046	https://www.genecards.org/cgi-bin/carddisp.pl?gene=DTL
EIF3G	Eukaryotic Translation Initiation Factor 3 Subunit G	Protein Coding	O75821	46	GC19M010115	1.04176223278046	https://www.genecards.org/cgi-bin/carddisp.pl?gene=EIF3G
EIF3I	Eukaryotic Translation Initiation Factor 3 Subunit I	Protein Coding	Q13347	46	GC01P032221	1.04176223278046	https://www.genecards.org/cgi-bin/carddisp.pl?gene=EIF3I
MAEA	Macrophage Erythroblast Attacher, E3 Ubiquitin Ligase	Protein Coding	Q7L5Y9	46	GC04P001289	1.04176223278046	https://www.genecards.org/cgi-bin/carddisp.pl?gene=MAEA
MBNL2	Muscleblind Like Splicing Regulator 2	Protein Coding	Q5VZF2	46	GC13P097141	1.04176223278046	https://www.genecards.org/cgi-bin/carddisp.pl?gene=MBNL2
PAF1	PAF1 Homolog, Paf1/RNA Polymerase II Complex Component	Protein Coding	Q8N7H5	46	GC19M039385	1.04176223278046	https://www.genecards.org/cgi-bin/carddisp.pl?gene=PAF1
PES1	Pescadillo Ribosomal Biogenesis Factor 1	Protein Coding	O00541	46	GC22M030576	1.04176223278046	https://www.genecards.org/cgi-bin/carddisp.pl?gene=PES1
RPS4X	Ribosomal Protein S4 X-Linked	Protein Coding	P62701	46	GC0XM072255	1.04176223278046	https://www.genecards.org/cgi-bin/carddisp.pl?gene=RPS4X
SEPTIN2	Septin 2	Protein Coding	Q15019	46	GC02P241320	1.04176223278046	https://www.genecards.org/cgi-bin/carddisp.pl?gene=SEPTIN2
SF1	Splicing Factor 1	Protein Coding	Q15637	46	GC11M064764	1.04176223278046	https://www.genecards.org/cgi-bin/carddisp.pl?gene=SF1
YTHDC1	YTH N6-Methyladenosine RNA Binding Protein C1	Protein Coding	Q96MU7	46	GC04M068310	1.04176223278046	https://www.genecards.org/cgi-bin/carddisp.pl?gene=YTHDC1
AP1M1	Adaptor Related Protein Complex 1 Subunit Mu 1	Protein Coding	Q9BXS5	45	GC19P102607	1.04176223278046	https://www.genecards.org/cgi-bin/carddisp.pl?gene=AP1M1
AP3M1	Adaptor Related Protein Complex 3 Subunit Mu 1	Protein Coding	Q9Y2T2	45	GC10M074120	1.04176223278046	https://www.genecards.org/cgi-bin/carddisp.pl?gene=AP3M1
BYSL	Bystin Like	Protein Coding	Q13895	45	GC06P125682	1.04176223278046	https://www.genecards.org/cgi-bin/carddisp.pl?gene=BYSL
CPSF2	Cleavage And Polyadenylation Specific Factor 2	Protein Coding	Q9P2I0	45	GC14P092121	1.04176223278046	https://www.genecards.org/cgi-bin/carddisp.pl?gene=CPSF2
CRLF3	Cytokine Receptor Like Factor 3	Protein Coding	Q8IUI8	45	GC17M030769	1.04176223278046	https://www.genecards.org/cgi-bin/carddisp.pl?gene=CRLF3
CSTF1	Cleavage Stimulation Factor Subunit 1	Protein Coding	Q05048	45	GC20P056392	1.04176223278046	https://www.genecards.org/cgi-bin/carddisp.pl?gene=CSTF1
CSTF3	Cleavage Stimulation Factor Subunit 3	Protein Coding	Q12996	45	GC11M033077	1.04176223278046	https://www.genecards.org/cgi-bin/carddisp.pl?gene=CSTF3
DDX52	DExD-Box Helicase 52	Protein Coding	Q9Y2R4	45	GC17M037609	1.04176223278046	https://www.genecards.org/cgi-bin/carddisp.pl?gene=DDX52
EHD4	EH Domain Containing 4	Protein Coding	Q9H223	45	GC15M041895	1.04176223278046	https://www.genecards.org/cgi-bin/carddisp.pl?gene=EHD4
EPS8L2	EPS8 Signaling Adaptor L2	Protein Coding	Q9H6S3	45	GC11P000694	1.04176223278046	https://www.genecards.org/cgi-bin/carddisp.pl?gene=EPS8L2
GAPVD1	GTPase Activating Protein And VPS9 Domains 1	Protein Coding	Q14C86	45	GC09P125261	1.04176223278046	https://www.genecards.org/cgi-bin/carddisp.pl?gene=GAPVD1
LONP2	Lon Peptidase 2, Peroxisomal	Protein Coding	Q86WA8	45	GC16P048244	1.04176223278046	https://www.genecards.org/cgi-bin/carddisp.pl?gene=LONP2
LUC7L3	LUC7 Like 3 Pre-MRNA Splicing Factor	Protein Coding	O95232	45	GC17P050719	1.04176223278046	https://www.genecards.org/cgi-bin/carddisp.pl?gene=LUC7L3
MTMR9	Myotubularin Related Protein 9	Protein Coding	Q96QG7	45	GC08P011284	1.04176223278046	https://www.genecards.org/cgi-bin/carddisp.pl?gene=MTMR9
NAP1L1	Nucleosome Assembly Protein 1 Like 1	Protein Coding	P55209	45	GC12M076036	1.04176223278046	https://www.genecards.org/cgi-bin/carddisp.pl?gene=NAP1L1
PLRG1	Pleiotropic Regulator 1	Protein Coding	O43660	45	GC04M154534	1.04176223278046	https://www.genecards.org/cgi-bin/carddisp.pl?gene=PLRG1
POLA2	DNA Polymerase Alpha 2, Accessory Subunit	Protein Coding	Q14181	45	GC11P084559	1.04176223278046	https://www.genecards.org/cgi-bin/carddisp.pl?gene=POLA2
RNH1	Ribonuclease/Angiogenin Inhibitor 1	Protein Coding	P13489	45	GC11M010203	1.04176223278046	https://www.genecards.org/cgi-bin/carddisp.pl?gene=RNH1
RPL36	Ribosomal Protein L36	Protein Coding	Q9Y3U8	45	GC19P005674	1.04176223278046	https://www.genecards.org/cgi-bin/carddisp.pl?gene=RPL36
SEPTIN7	Septin 7	Protein Coding	Q16181	45	GC07P036647	1.04176223278046	https://www.genecards.org/cgi-bin/carddisp.pl?gene=SEPTIN7
SMU1	SMU1 DNA Replication Regulator And Spliceosomal Factor	Protein Coding	Q2TAY7	45	GC09M033041	1.04176223278046	https://www.genecards.org/cgi-bin/carddisp.pl?gene=SMU1
SWAP70	Switching B Cell Complex Subunit SWAP70	Protein Coding	Q9UH65	45	GC11P009664	1.04176223278046	https://www.genecards.org/cgi-bin/carddisp.pl?gene=SWAP70
THUMPD1	THUMP Domain Containing 1	Protein Coding	Q9NXG2	45	GC16M020707	1.04176223278046	https://www.genecards.org/cgi-bin/carddisp.pl?gene=THUMPD1
TRIP6	Thyroid Hormone Receptor Interactor 6	Protein Coding	Q15654	45	GC07P100867	1.04176223278046	https://www.genecards.org/cgi-bin/carddisp.pl?gene=TRIP6
TRMT10C	TRNA Methyltransferase 10C, Mitochondrial RNase P Subunit	Protein Coding	Q7L0Y3	45	GC03P101561	1.04176223278046	https://www.genecards.org/cgi-bin/carddisp.pl?gene=TRMT10C
WDR12	WD Repeat Domain 12	Protein Coding	Q9GZL7	45	GC02M202874	1.04176223278046	https://www.genecards.org/cgi-bin/carddisp.pl?gene=WDR12
ANAPC7	Anaphase Promoting Complex Subunit 7	Protein Coding	Q9UJX3	44	GC12M110372	1.04176223278046	https://www.genecards.org/cgi-bin/carddisp.pl?gene=ANAPC7
BZW1	Basic Leucine Zipper And W2 Domains 1	Protein Coding	Q7L1Q6	44	GC02P200810	1.04176223278046	https://www.genecards.org/cgi-bin/carddisp.pl?gene=BZW1
CCAR1	Cell Division Cycle And Apoptosis Regulator 1	Protein Coding	Q8IX12	44	GC10P068721	1.04176223278046	https://www.genecards.org/cgi-bin/carddisp.pl?gene=CCAR1
CMAS	Cytidine Monophosphate N-Acetylneuraminic Acid Synthetase	Protein Coding	Q8NFW8	44	GC12P022046	1.04176223278046	https://www.genecards.org/cgi-bin/carddisp.pl?gene=CMAS
CPNE1	Copine 1	Protein Coding	Q99829	44	GC20M035626	1.04176223278046	https://www.genecards.org/cgi-bin/carddisp.pl?gene=CPNE1
CPNE3	Copine 3	Protein Coding	O75131	44	GC08P086514	1.04176223278046	https://www.genecards.org/cgi-bin/carddisp.pl?gene=CPNE3
DAZAP1	DAZ Associated Protein 1	Protein Coding	Q96EP5	44	GC19P001407	1.04176223278046	https://www.genecards.org/cgi-bin/carddisp.pl?gene=DAZAP1
DBR1	Debranching RNA Lariats 1	Protein Coding	Q9UK59	44	GC03M138160	1.04176223278046	https://www.genecards.org/cgi-bin/carddisp.pl?gene=DBR1
DDX39A	DExD-Box Helicase 39A	Protein Coding	O00148	44	GC19M014408	1.04176223278046	https://www.genecards.org/cgi-bin/carddisp.pl?gene=DDX39A
DYNC1LI1	Dynein Cytoplasmic 1 Light Intermediate Chain 1	Protein Coding	Q9Y6G9	44	GC03M032543	1.04176223278046	https://www.genecards.org/cgi-bin/carddisp.pl?gene=DYNC1LI1
HSPA13	Heat Shock Protein Family A (Hsp70) Member 13	Protein Coding	P48723	44	GC21M015292	1.04176223278046	https://www.genecards.org/cgi-bin/carddisp.pl?gene=HSPA13
MKRN2	Makorin Ring Finger Protein 2	Protein Coding	Q9H000	44	GC03P020281	1.04176223278046	https://www.genecards.org/cgi-bin/carddisp.pl?gene=MKRN2
MMS19	MMS19 Homolog, Cytosolic Iron-Sulfur Assembly Component	Protein Coding	Q96T76	44	GC10M097458	1.04176223278046	https://www.genecards.org/cgi-bin/carddisp.pl?gene=MMS19
MRPS9	Mitochondrial Ribosomal Protein S9	Protein Coding	P82933	44	GC02P105039	1.04176223278046	https://www.genecards.org/cgi-bin/carddisp.pl?gene=MRPS9
NADK2	NAD Kinase 2, Mitochondrial	Protein Coding	Q4G0N4	44	GC05M036194	1.04176223278046	https://www.genecards.org/cgi-bin/carddisp.pl?gene=NADK2
NARF	Nuclear Prelamin A Recognition Factor	Protein Coding	Q9UHQ1	44	GC17P082458	1.04176223278046	https://www.genecards.org/cgi-bin/carddisp.pl?gene=NARF
NMD3	NMD3 Ribosome Export Adaptor	Protein Coding	Q96D46	44	GC03P161104	1.04176223278046	https://www.genecards.org/cgi-bin/carddisp.pl?gene=NMD3
PCYOX1	Prenylcysteine Oxidase 1	Protein Coding	Q9UHG3	44	GC02P070257	1.04176223278046	https://www.genecards.org/cgi-bin/carddisp.pl?gene=PCYOX1
RBM12	RNA Binding Motif Protein 12	Protein Coding	Q9NTZ6	44	GC20M035648	1.04176223278046	https://www.genecards.org/cgi-bin/carddisp.pl?gene=RBM12
RCC2	Regulator Of Chromosome Condensation 2	Protein Coding	Q9P258	44	GC01M017406	1.04176223278046	https://www.genecards.org/cgi-bin/carddisp.pl?gene=RCC2
RSL1D1	Ribosomal L1 Domain Containing 1	Protein Coding	O76021	44	GC16M011833	1.04176223278046	https://www.genecards.org/cgi-bin/carddisp.pl?gene=RSL1D1
RTCB	RNA 2',3'-Cyclic Phosphate And 5'-OH Ligase	Protein Coding	Q9Y3I0	44	GC22M032387	1.04176223278046	https://www.genecards.org/cgi-bin/carddisp.pl?gene=RTCB
RTF1	RTF1 Homolog, Paf1/RNA Polymerase II Complex Component	Protein Coding	Q92541	44	GC15P148131	1.04176223278046	https://www.genecards.org/cgi-bin/carddisp.pl?gene=RTF1
SEPTIN8	Septin 8	Protein Coding	Q92599	44	GC05M132751	1.04176223278046	https://www.genecards.org/cgi-bin/carddisp.pl?gene=SEPTIN8
SNX6	Sorting Nexin 6	Protein Coding	Q9UNH7	44	GC14M034561	1.04176223278046	https://www.genecards.org/cgi-bin/carddisp.pl?gene=SNX6
TRIM26	Tripartite Motif Containing 26	Protein Coding	Q12899	44	GC06M030184	1.04176223278046	https://www.genecards.org/cgi-bin/carddisp.pl?gene=TRIM26
TRMT5	TRNA Methyltransferase 5	Protein Coding	Q32P41	44	GC14M060971	1.04176223278046	https://www.genecards.org/cgi-bin/carddisp.pl?gene=TRMT5
TUBGCP3	Tubulin Gamma Complex Component 3	Protein Coding	Q96CW5	44	GC13M112485	1.04176223278046	https://www.genecards.org/cgi-bin/carddisp.pl?gene=TUBGCP3
UBA3	Ubiquitin Like Modifier Activating Enzyme 3	Protein Coding	Q8TBC4	44	GC03M069054	1.04176223278046	https://www.genecards.org/cgi-bin/carddisp.pl?gene=UBA3
UCKL1	Uridine-Cytidine Kinase 1 Like 1	Protein Coding	Q9NWZ5	44	GC20M063939	1.04176223278046	https://www.genecards.org/cgi-bin/carddisp.pl?gene=UCKL1
WDHD1	WD Repeat And HMG-Box DNA Binding Protein 1	Protein Coding	O75717	44	GC14M054938	1.04176223278046	https://www.genecards.org/cgi-bin/carddisp.pl?gene=WDHD1
YTHDC2	YTH N6-Methyladenosine RNA Binding Protein C2	Protein Coding	Q9H6S0	44	GC05P113513	1.04176223278046	https://www.genecards.org/cgi-bin/carddisp.pl?gene=YTHDC2
ACOT9	Acyl-CoA Thioesterase 9	Protein Coding	Q9Y305	43	GC0XM023701	1.04176223278046	https://www.genecards.org/cgi-bin/carddisp.pl?gene=ACOT9
AKAP8L	A-Kinase Anchoring Protein 8 Like	Protein Coding	Q9ULX6	43	GC19M015380	1.04176223278046	https://www.genecards.org/cgi-bin/carddisp.pl?gene=AKAP8L
ALDH16A1	Aldehyde Dehydrogenase 16 Family Member A1	Protein Coding	Q8IZ83	43	GC19P049453	1.04176223278046	https://www.genecards.org/cgi-bin/carddisp.pl?gene=ALDH16A1
ANKFY1	Ankyrin Repeat And FYVE Domain Containing 1	Protein Coding	Q9P2R3	43	GC17M004163	1.04176223278046	https://www.genecards.org/cgi-bin/carddisp.pl?gene=ANKFY1
BABAM2	BRISC And BRCA1 A Complex Member 2	Protein Coding	Q9NXR7	43	GC02P028403	1.04176223278046	https://www.genecards.org/cgi-bin/carddisp.pl?gene=BABAM2
BZW2	Basic Leucine Zipper And W2 Domains 2	Protein Coding	Q9Y6E2	43	GC07P016646	1.04176223278046	https://www.genecards.org/cgi-bin/carddisp.pl?gene=BZW2
CAPN11	Calpain 11	Protein Coding	Q9UMQ6	43	GC06P125717	1.04176223278046	https://www.genecards.org/cgi-bin/carddisp.pl?gene=CAPN11
DDX18	DEAD-Box Helicase 18	Protein Coding	Q9NVP1	43	GC02P141284	1.04176223278046	https://www.genecards.org/cgi-bin/carddisp.pl?gene=DDX18
DDX46	DEAD-Box Helicase 46	Protein Coding	Q7L014	43	GC05P134758	1.04176223278046	https://www.genecards.org/cgi-bin/carddisp.pl?gene=DDX46
DDX56	DEAD-Box Helicase 56	Protein Coding	Q9NY93	43	GC07M044565	1.04176223278046	https://www.genecards.org/cgi-bin/carddisp.pl?gene=DDX56
EIF3D	Eukaryotic Translation Initiation Factor 3 Subunit D	Protein Coding	O15371	43	GC22M036510	1.04176223278046	https://www.genecards.org/cgi-bin/carddisp.pl?gene=EIF3D
G3BP2	G3BP Stress Granule Assembly Factor 2	Protein Coding	Q9UN86	43	GC04M075642	1.04176223278046	https://www.genecards.org/cgi-bin/carddisp.pl?gene=G3BP2
GRWD1	Glutamate Rich WD Repeat Containing 1	Protein Coding	Q9BQ67	43	GC19P048445	1.04176223278046	https://www.genecards.org/cgi-bin/carddisp.pl?gene=GRWD1
GTF3C1	General Transcription Factor IIIC Subunit 1	Protein Coding	Q12789	43	GC16M027471	1.04176223278046	https://www.genecards.org/cgi-bin/carddisp.pl?gene=GTF3C1
GTF3C5	General Transcription Factor IIIC Subunit 5	Protein Coding	Q9Y5Q8	43	GC09P133030	1.04176223278046	https://www.genecards.org/cgi-bin/carddisp.pl?gene=GTF3C5
HNRNPUL1	Heterogeneous Nuclear Ribonucleoprotein U Like 1	Protein Coding	Q9BUJ2	43	GC19P041262	1.04176223278046	https://www.genecards.org/cgi-bin/carddisp.pl?gene=HNRNPUL1
LRRC40	Leucine Rich Repeat Containing 40	Protein Coding	Q9H9A6	43	GC01M070144	1.04176223278046	https://www.genecards.org/cgi-bin/carddisp.pl?gene=LRRC40
LUC7L2	LUC7 Like 2, Pre-MRNA Splicing Factor	Protein Coding	Q9Y383	43	GC07P139344	1.04176223278046	https://www.genecards.org/cgi-bin/carddisp.pl?gene=LUC7L2
NUP54	Nucleoporin 54	Protein Coding	Q7Z3B4	43	GC04M076114	1.04176223278046	https://www.genecards.org/cgi-bin/carddisp.pl?gene=NUP54
PPFIA1	PTPRF Interacting Protein Alpha 1	Protein Coding	Q13136	43	GC11P070270	1.04176223278046	https://www.genecards.org/cgi-bin/carddisp.pl?gene=PPFIA1
PPME1	Protein Phosphatase Methylesterase 1	Protein Coding	Q9Y570	43	GC11P084966	1.04176223278046	https://www.genecards.org/cgi-bin/carddisp.pl?gene=PPME1
PPP1R7	Protein Phosphatase 1 Regulatory Subunit 7	Protein Coding	Q15435	43	GC02P241152	1.04176223278046	https://www.genecards.org/cgi-bin/carddisp.pl?gene=PPP1R7
RBM22	RNA Binding Motif Protein 22	Protein Coding	Q9NW64	43	GC05M150690	1.04176223278046	https://www.genecards.org/cgi-bin/carddisp.pl?gene=RBM22
RFC5	Replication Factor C Subunit 5	Protein Coding	P40937	43	GC12P118013	1.04176223278046	https://www.genecards.org/cgi-bin/carddisp.pl?gene=RFC5
SEPTIN11	Septin 11	Protein Coding	Q9NVA2	43	GC04P077023	1.04176223278046	https://www.genecards.org/cgi-bin/carddisp.pl?gene=SEPTIN11
THUMPD3	THUMP Domain Containing 3	Protein Coding	Q9BV44	43	GC03P009362	1.04176223278046	https://www.genecards.org/cgi-bin/carddisp.pl?gene=THUMPD3
EIPR1	EARP Complex And GARP Complex Interacting Protein 1	Protein Coding	Q53HC9	42	GC02M003188	1.04176223278046	https://www.genecards.org/cgi-bin/carddisp.pl?gene=EIPR1
FAM120A	Family With Sequence Similarity 120 Member A	Protein Coding	Q9NZB2	42	GC09P098492	1.04176223278046	https://www.genecards.org/cgi-bin/carddisp.pl?gene=FAM120A
GNL1	G Protein Nucleolar 1 (Putative)	Protein Coding	P36915	42	GC06M030541	1.04176223278046	https://www.genecards.org/cgi-bin/carddisp.pl?gene=GNL1
GPS1	G Protein Pathway Suppressor 1	Protein Coding	Q13098	42	GC17P082050	1.04176223278046	https://www.genecards.org/cgi-bin/carddisp.pl?gene=GPS1
HACD3	3-Hydroxyacyl-CoA Dehydratase 3	Protein Coding	Q9P035	42	GC15P065530	1.04176223278046	https://www.genecards.org/cgi-bin/carddisp.pl?gene=HACD3
HP1BP3	Heterochromatin Protein 1 Binding Protein 3	Protein Coding	Q5SSJ5	42	GC01M020742	1.04176223278046	https://www.genecards.org/cgi-bin/carddisp.pl?gene=HP1BP3
IPO5	Importin 5	Protein Coding	O00410	42	GC13P097953	1.04176223278046	https://www.genecards.org/cgi-bin/carddisp.pl?gene=IPO5
KYAT3	Kynurenine Aminotransferase 3	Protein Coding	Q6YP21	42	GC01M088921	1.04176223278046	https://www.genecards.org/cgi-bin/carddisp.pl?gene=KYAT3
MRPS5	Mitochondrial Ribosomal Protein S5	Protein Coding	P82675	42	GC02M100452	1.04176223278046	https://www.genecards.org/cgi-bin/carddisp.pl?gene=MRPS5
MT-CO2	Mitochondrially Encoded Cytochrome C Oxidase II	Protein Coding	P00403	42	GCMTP007587	1.04176223278046	https://www.genecards.org/cgi-bin/carddisp.pl?gene=MT-CO2
NLE1	Notchless Homolog 1	Protein Coding	Q9NVX2	42	GC17M035128	1.04176223278046	https://www.genecards.org/cgi-bin/carddisp.pl?gene=NLE1
NT5DC2	5'-Nucleotidase Domain Containing 2	Protein Coding	Q9H857	42	GC03M052524	1.04176223278046	https://www.genecards.org/cgi-bin/carddisp.pl?gene=NT5DC2
NUDT19	Nudix Hydrolase 19	Protein Coding	A8MXV4	42	GC19P102887	1.04176223278046	https://www.genecards.org/cgi-bin/carddisp.pl?gene=NUDT19
PARD6B	Par-6 Family Cell Polarity Regulator Beta	Protein Coding	Q9BYG5	42	GC20P050731	1.04176223278046	https://www.genecards.org/cgi-bin/carddisp.pl?gene=PARD6B
PWP1	PWP1 Homolog, Endonuclein	Protein Coding	Q13610	42	GC12P107685	1.04176223278046	https://www.genecards.org/cgi-bin/carddisp.pl?gene=PWP1
RPL32	Ribosomal Protein L32	Protein Coding	P62910	42	GC03M012834	1.04176223278046	https://www.genecards.org/cgi-bin/carddisp.pl?gene=RPL32
SLFN11	Schlafen Family Member 11	Protein Coding	Q7Z7L1	42	GC17M035350	1.04176223278046	https://www.genecards.org/cgi-bin/carddisp.pl?gene=SLFN11
SNRNP40	Small Nuclear Ribonucleoprotein U5 Subunit 40	Protein Coding	Q96DI7	42	GC01M031259	1.04176223278046	https://www.genecards.org/cgi-bin/carddisp.pl?gene=SNRNP40
TTLL12	Tubulin Tyrosine Ligase Like 12	Protein Coding	Q14166	42	GC22M074915	1.04176223278046	https://www.genecards.org/cgi-bin/carddisp.pl?gene=TTLL12
AAMP	Angio Associated Migratory Cell Protein	Protein Coding	Q13685	41	GC02M218264	1.04176223278046	https://www.genecards.org/cgi-bin/carddisp.pl?gene=AAMP
CORO1B	Coronin 1B	Protein Coding	Q9BR76	41	GC11M067435	1.04176223278046	https://www.genecards.org/cgi-bin/carddisp.pl?gene=CORO1B
EPB41L5	Erythrocyte Membrane Protein Band 4.1 Like 5	Protein Coding	Q9HCM4	41	GC02P120013	1.04176223278046	https://www.genecards.org/cgi-bin/carddisp.pl?gene=EPB41L5
FAM98B	Family With Sequence Similarity 98 Member B	Protein Coding	Q52LJ0	41	GC15P038454	1.04176223278046	https://www.genecards.org/cgi-bin/carddisp.pl?gene=FAM98B
FBXL18	F-Box And Leucine Rich Repeat Protein 18	Protein Coding	Q96ME1	41	GC07M005431	1.04176223278046	https://www.genecards.org/cgi-bin/carddisp.pl?gene=FBXL18
FTSJ3	FtsJ RNA 2'-O-Methyltransferase 3	Protein Coding	Q8IY81	41	GC17M063819	1.04176223278046	https://www.genecards.org/cgi-bin/carddisp.pl?gene=FTSJ3
GPSM1	G Protein Signaling Modulator 1	Protein Coding	Q86YR5	41	GC09P136327	1.04176223278046	https://www.genecards.org/cgi-bin/carddisp.pl?gene=GPSM1
NKRF	NFKB Repressing Factor	Protein Coding	O15226	41	GC0XM119588	1.04176223278046	https://www.genecards.org/cgi-bin/carddisp.pl?gene=NKRF
PPIL4	Peptidylprolyl Isomerase Like 4	Protein Coding	Q8WUA2	41	GC06M149504	1.04176223278046	https://www.genecards.org/cgi-bin/carddisp.pl?gene=PPIL4
QARS1	Glutaminyl-TRNA Synthetase 1	Protein Coding	P47897	41	GC03M053469	1.04176223278046	https://www.genecards.org/cgi-bin/carddisp.pl?gene=QARS1
SEPTIN10	Septin 10	Protein Coding	Q9P0V9	41	GC02M109543	1.04176223278046	https://www.genecards.org/cgi-bin/carddisp.pl?gene=SEPTIN10
STAM2	Signal Transducing Adaptor Molecule 2	Protein Coding	O75886	41	GC02M152116	1.04176223278046	https://www.genecards.org/cgi-bin/carddisp.pl?gene=STAM2
SUDS3	SDS3 Homolog, SIN3A Corepressor Complex Component	Protein Coding	Q9H7L9	41	GC12P118376	1.04176223278046	https://www.genecards.org/cgi-bin/carddisp.pl?gene=SUDS3
TAF5	TATA-Box Binding Protein Associated Factor 5	Protein Coding	Q15542	41	GC10P107094	1.04176223278046	https://www.genecards.org/cgi-bin/carddisp.pl?gene=TAF5
UAP1L1	UDP-N-Acetylglucosamine Pyrophosphorylase 1 Like 1	Protein Coding	Q3KQV9	41	GC09P137077	1.04176223278046	https://www.genecards.org/cgi-bin/carddisp.pl?gene=UAP1L1
UBLCP1	Ubiquitin Like Domain Containing CTD Phosphatase 1	Protein Coding	Q8WVY7	41	GC05P159263	1.04176223278046	https://www.genecards.org/cgi-bin/carddisp.pl?gene=UBLCP1
USP39	Ubiquitin Specific Peptidase 39	Protein Coding	Q53GS9	41	GC02P086318	1.04176223278046	https://www.genecards.org/cgi-bin/carddisp.pl?gene=USP39
ZNF277	Zinc Finger Protein 277	Protein Coding	Q9NRM2	41	GC07P112206	1.04176223278046	https://www.genecards.org/cgi-bin/carddisp.pl?gene=ZNF277
APMAP	Adipocyte Plasma Membrane Associated Protein	Protein Coding	Q9HDC9	40	GC20M024962	1.04176223278046	https://www.genecards.org/cgi-bin/carddisp.pl?gene=APMAP
ARMT1	Acidic Residue Methyltransferase 1	Protein Coding	Q9H993	40	GC06P151452	1.04176223278046	https://www.genecards.org/cgi-bin/carddisp.pl?gene=ARMT1
BCCIP	BRCA2 And CDKN1A Interacting Protein	Protein Coding	Q9P287	40	GC10P125823	1.04176223278046	https://www.genecards.org/cgi-bin/carddisp.pl?gene=BCCIP
CNN3	Calponin 3	Protein Coding	Q15417	40	GC01M094896	1.04176223278046	https://www.genecards.org/cgi-bin/carddisp.pl?gene=CNN3
CORO7	Coronin 7	Protein Coding	P57737	40	GC16M017486	1.04176223278046	https://www.genecards.org/cgi-bin/carddisp.pl?gene=CORO7
DDI2	DNA Damage Inducible 1 Homolog 2	Protein Coding	Q5TDH0	40	GC01P015617	1.04176223278046	https://www.genecards.org/cgi-bin/carddisp.pl?gene=DDI2
DDX27	DEAD-Box Helicase 27	Protein Coding	Q96GQ7	40	GC20P049219	1.04176223278046	https://www.genecards.org/cgi-bin/carddisp.pl?gene=DDX27
NELFB	Negative Elongation Factor Complex Member B	Protein Coding	Q8WX92	40	GC09P137255	1.04176223278046	https://www.genecards.org/cgi-bin/carddisp.pl?gene=NELFB
PATL1	PAT1 Homolog 1, Processing Body MRNA Decay Factor	Protein Coding	Q86TB9	40	GC11M059636	1.04176223278046	https://www.genecards.org/cgi-bin/carddisp.pl?gene=PATL1
PPWD1	Peptidylprolyl Isomerase Domain And WD Repeat Containing 1	Protein Coding	Q96BP3	40	GC05P065563	1.04176223278046	https://www.genecards.org/cgi-bin/carddisp.pl?gene=PPWD1
PSPC1	Paraspeckle Component 1	Protein Coding	Q8WXF1	40	GC13M022573	1.04176223278046	https://www.genecards.org/cgi-bin/carddisp.pl?gene=PSPC1
TM9SF3	Transmembrane 9 Superfamily Member 3	Protein Coding	Q9HD45	40	GC10M096518	1.04176223278046	https://www.genecards.org/cgi-bin/carddisp.pl?gene=TM9SF3
TUBAL3	Tubulin Alpha Like 3	Protein Coding	A6NHL2	40	GC10M005518	1.04176223278046	https://www.genecards.org/cgi-bin/carddisp.pl?gene=TUBAL3
USP47	Ubiquitin Specific Peptidase 47	Protein Coding	Q96K76	40	GC11P011842	1.04176223278046	https://www.genecards.org/cgi-bin/carddisp.pl?gene=USP47
WDFY1	WD Repeat And FYVE Domain Containing 1	Protein Coding	Q8IWB7	40	GC02M223855	1.04176223278046	https://www.genecards.org/cgi-bin/carddisp.pl?gene=WDFY1
WDR70	WD Repeat Domain 70	Protein Coding	Q9NW82	40	GC05P037916	1.04176223278046	https://www.genecards.org/cgi-bin/carddisp.pl?gene=WDR70
DDX49	DEAD-Box Helicase 49	Protein Coding	Q9Y6V7	39	GC19P018919	1.04176223278046	https://www.genecards.org/cgi-bin/carddisp.pl?gene=DDX49
LANCL2	LanC Like Glutathione S-Transferase 2	Protein Coding	Q9NS86	39	GC07P055365	1.04176223278046	https://www.genecards.org/cgi-bin/carddisp.pl?gene=LANCL2
NUDCD1	NudC Domain Containing 1	Protein Coding	Q96RS6	39	GC08M109240	1.04176223278046	https://www.genecards.org/cgi-bin/carddisp.pl?gene=NUDCD1
TTC38	Tetratricopeptide Repeat Domain 38	Protein Coding	Q5R3I4	39	GC22P046267	1.04176223278046	https://www.genecards.org/cgi-bin/carddisp.pl?gene=TTC38
EML2	EMAP Like 2	Protein Coding	O95834	38	GC19M045606	1.04176223278046	https://www.genecards.org/cgi-bin/carddisp.pl?gene=EML2
FBXO22	F-Box Protein 22	Protein Coding	Q8NEZ5	38	GC15P075903	1.04176223278046	https://www.genecards.org/cgi-bin/carddisp.pl?gene=FBXO22
GHDC	GH3 Domain Containing	Protein Coding	Q8N2G8	38	GC17M042188	1.04176223278046	https://www.genecards.org/cgi-bin/carddisp.pl?gene=GHDC
HAUS4	HAUS Augmin Like Complex Subunit 4	Protein Coding	Q9H6D7	38	GC14M026559	1.04176223278046	https://www.genecards.org/cgi-bin/carddisp.pl?gene=HAUS4
LRCH2	Leucine Rich Repeats And Calponin Homology Domain Containing 2	Protein Coding	Q5VUJ6	38	GC0XM115160	1.04176223278046	https://www.genecards.org/cgi-bin/carddisp.pl?gene=LRCH2
PRPF38B	Pre-MRNA Processing Factor 38B	Protein Coding	Q5VTL8	38	GC01P108692	1.04176223278046	https://www.genecards.org/cgi-bin/carddisp.pl?gene=PRPF38B
TBRG4	Transforming Growth Factor Beta Regulator 4	Protein Coding	Q969Z0	38	GC07M045100	1.04176223278046	https://www.genecards.org/cgi-bin/carddisp.pl?gene=TBRG4
ZNF622	Zinc Finger Protein 622	Protein Coding	Q969S3	38	GC05M016451	1.04176223278046	https://www.genecards.org/cgi-bin/carddisp.pl?gene=ZNF622
ASMTL	Acetylserotonin O-Methyltransferase Like	Protein Coding	O95671	37	GC0XM001403	1.04176223278046	https://www.genecards.org/cgi-bin/carddisp.pl?gene=ASMTL
FAM98A	Family With Sequence Similarity 98 Member A	Protein Coding	Q8NCA5	37	GC02M033532	1.04176223278046	https://www.genecards.org/cgi-bin/carddisp.pl?gene=FAM98A
METTL17	Methyltransferase Like 17	Protein Coding	Q9H7H0	37	GC14P043163	1.04176223278046	https://www.genecards.org/cgi-bin/carddisp.pl?gene=METTL17
PM20D2	Peptidase M20 Domain Containing 2	Protein Coding	Q8IYS1	37	GC06P126261	1.04176223278046	https://www.genecards.org/cgi-bin/carddisp.pl?gene=PM20D2
TMEM33	Transmembrane Protein 33	Protein Coding	P57088	37	GC04P041937	1.04176223278046	https://www.genecards.org/cgi-bin/carddisp.pl?gene=TMEM33
RCC1L	RCC1 Like	Protein Coding	Q96I51	36	GC07M075218	1.04176223278046	https://www.genecards.org/cgi-bin/carddisp.pl?gene=RCC1L
ZC3H18	Zinc Finger CCCH-Type Containing 18	Protein Coding	Q86VM9	36	GC16P088570	1.04176223278046	https://www.genecards.org/cgi-bin/carddisp.pl?gene=ZC3H18
ZNF512	Zinc Finger Protein 512	Protein Coding	Q96ME7	36	GC02P027582	1.04176223278046	https://www.genecards.org/cgi-bin/carddisp.pl?gene=ZNF512
LRRC47	Leucine Rich Repeat Containing 47	Protein Coding	Q8N1G4	35	GC01M003778	1.04176223278046	https://www.genecards.org/cgi-bin/carddisp.pl?gene=LRRC47
IGHG2	Immunoglobulin Heavy Constant Gamma 2 (G2m Marker)	Protein Coding	P01859	34	GC14M118873	1.04176223278046	https://www.genecards.org/cgi-bin/carddisp.pl?gene=IGHG2
NR1D1	Nuclear Receptor Subfamily 1 Group D Member 1	Protein Coding	P20393	55	GC17M040092	1.03871917724609	https://www.genecards.org/cgi-bin/carddisp.pl?gene=NR1D1
RACGAP1	Rac GTPase Activating Protein 1	Protein Coding	Q9H0H5	51	GC12M051033	1.03871917724609	https://www.genecards.org/cgi-bin/carddisp.pl?gene=RACGAP1
MSRB2	Methionine Sulfoxide Reductase B2	Protein Coding	Q9Y3D2	48	GC10P023095	1.03871917724609	https://www.genecards.org/cgi-bin/carddisp.pl?gene=MSRB2
GPCPD1	Glycerophosphocholine Phosphodiesterase 1	Protein Coding	Q9NPB8	40	GC20M009580	1.03871917724609	https://www.genecards.org/cgi-bin/carddisp.pl?gene=GPCPD1
BEX2	Brain Expressed X-Linked 2	Protein Coding	Q9BXY8	38	GC0XM103309	1.03871917724609	https://www.genecards.org/cgi-bin/carddisp.pl?gene=BEX2
MIR193B	MicroRNA 193b	RNA Gene		28	GC16P065310	1.03871917724609	https://www.genecards.org/cgi-bin/carddisp.pl?gene=MIR193B
MIR210	MicroRNA 210	RNA Gene		28	GC11M010207	1.03871917724609	https://www.genecards.org/cgi-bin/carddisp.pl?gene=MIR210
ACTG1	Actin Gamma 1	Protein Coding	P63261	56	GC17M081509	1.02442002296448	https://www.genecards.org/cgi-bin/carddisp.pl?gene=ACTG1
ADAM17	ADAM Metallopeptidase Domain 17	Protein Coding	P78536	59	GC02M009488	1.01666748523712	https://www.genecards.org/cgi-bin/carddisp.pl?gene=ADAM17
NBN	Nibrin	Protein Coding	O60934	57	GC08M089933	1.01666748523712	https://www.genecards.org/cgi-bin/carddisp.pl?gene=NBN
MUC1	Mucin 1, Cell Surface Associated	Protein Coding	P15941	56	GC01M155185	1.01666748523712	https://www.genecards.org/cgi-bin/carddisp.pl?gene=MUC1
A2M	Alpha-2-Macroglobulin	Protein Coding	P01023	55	GC12M009067	1.01666748523712	https://www.genecards.org/cgi-bin/carddisp.pl?gene=A2M
CD81	CD81 Molecule	Protein Coding	P60033	55	GC11P007480	1.01666748523712	https://www.genecards.org/cgi-bin/carddisp.pl?gene=CD81
LAMP2	Lysosomal Associated Membrane Protein 2	Protein Coding	P13473	54	GC0XM120426	1.01666748523712	https://www.genecards.org/cgi-bin/carddisp.pl?gene=LAMP2
CLPP	Caseinolytic Mitochondrial Matrix Peptidase Proteolytic Subunit	Protein Coding	Q16740	53	GC19P102091	1.01666748523712	https://www.genecards.org/cgi-bin/carddisp.pl?gene=CLPP
SPHK2	Sphingosine Kinase 2	Protein Coding	Q9NRA0	51	GC19P048619	1.01666748523712	https://www.genecards.org/cgi-bin/carddisp.pl?gene=SPHK2
TRIM5	Tripartite Motif Containing 5	Protein Coding	Q9C035	51	GC11M010451	1.01666748523712	https://www.genecards.org/cgi-bin/carddisp.pl?gene=TRIM5
CDIPT	CDP-Diacylglycerol--Inositol 3-Phosphatidyltransferase	Protein Coding	O14735	50	GC16M043214	1.01666748523712	https://www.genecards.org/cgi-bin/carddisp.pl?gene=CDIPT
COX15	Cytochrome C Oxidase Assembly Homolog COX15	Protein Coding	Q7KZN9	50	GC10M099696	1.01666748523712	https://www.genecards.org/cgi-bin/carddisp.pl?gene=COX15
VPS13A	Vacuolar Protein Sorting 13 Homolog A	Protein Coding	Q96RL7	50	GC09P077177	1.01666748523712	https://www.genecards.org/cgi-bin/carddisp.pl?gene=VPS13A
IL24	Interleukin 24	Protein Coding	Q13007	49	GC01P206897	1.01666748523712	https://www.genecards.org/cgi-bin/carddisp.pl?gene=IL24
IL25	Interleukin 25	Protein Coding	Q9H293	47	GC14P043347	1.01666748523712	https://www.genecards.org/cgi-bin/carddisp.pl?gene=IL25
NEXN	Nexilin F-Actin Binding Protein	Protein Coding	Q0ZGT2	47	GC01P077964	1.01666748523712	https://www.genecards.org/cgi-bin/carddisp.pl?gene=NEXN
TMEM165	Transmembrane Protein 165	Protein Coding	Q9HC07	47	GC04P055395	1.01666748523712	https://www.genecards.org/cgi-bin/carddisp.pl?gene=TMEM165
MLF2	Myeloid Leukemia Factor 2	Protein Coding	Q15773	43	GC12M027781	1.01666748523712	https://www.genecards.org/cgi-bin/carddisp.pl?gene=MLF2
A1BG	Alpha-1-B Glycoprotein	Protein Coding	P04217	42	GC19M058345	1.01666748523712	https://www.genecards.org/cgi-bin/carddisp.pl?gene=A1BG
GADD45GIP1	GADD45G Interacting Protein 1	Protein Coding	Q8TAE8	41	GC19M012953	1.01666748523712	https://www.genecards.org/cgi-bin/carddisp.pl?gene=GADD45GIP1
SPECC1	Sperm Antigen With Calponin Homology And Coiled-Coil Domains 1	Protein Coding	Q5M775	41	GC17P100900	1.01666748523712	https://www.genecards.org/cgi-bin/carddisp.pl?gene=SPECC1
KIAA1671	KIAA1671	Protein Coding	Q9BY89	37	GC22P064731	1.01666748523712	https://www.genecards.org/cgi-bin/carddisp.pl?gene=KIAA1671
MIRLET7C	MicroRNA Let-7c	RNA Gene		28	GC21P017033	1.01666748523712	https://www.genecards.org/cgi-bin/carddisp.pl?gene=MIRLET7C
MIRLET7B	MicroRNA Let-7b	RNA Gene		27	GC22P065374	1.01666748523712	https://www.genecards.org/cgi-bin/carddisp.pl?gene=MIRLET7B
MIR181A1	MicroRNA 181a-1	RNA Gene		25	GC01M198860	1.01666748523712	https://www.genecards.org/cgi-bin/carddisp.pl?gene=MIR181A1
LINC00520	Long Intergenic Non-Protein Coding RNA 520	RNA Gene		24	GC14M055781	1.01666748523712	https://www.genecards.org/cgi-bin/carddisp.pl?gene=LINC00520
TRN-GTT2-1	TRNA-Asn (Anticodon GTT) 2-1	RNA Gene		8	GC01P160220	1.01666748523712	https://www.genecards.org/cgi-bin/carddisp.pl?gene=TRN-GTT2-1
DUSP1	Dual Specificity Phosphatase 1	Protein Coding	P28562	54	GC05M172768	1.01148462295532	https://www.genecards.org/cgi-bin/carddisp.pl?gene=DUSP1
UBE2A	Ubiquitin Conjugating Enzyme E2 A	Protein Coding	P49459	51	GC0XP119978	1.01148462295532	https://www.genecards.org/cgi-bin/carddisp.pl?gene=UBE2A
IAPP	Islet Amyloid Polypeptide	Protein Coding	P10997	49	GC12P021354	1.01148462295532	https://www.genecards.org/cgi-bin/carddisp.pl?gene=IAPP
UBE2J2	Ubiquitin Conjugating Enzyme E2 J2	Protein Coding	Q8N2K1	48	GC01M012915	1.01148462295532	https://www.genecards.org/cgi-bin/carddisp.pl?gene=UBE2J2
TGM2	Transglutaminase 2	Protein Coding	P21980	56	GC20M038127	1.00618672370911	https://www.genecards.org/cgi-bin/carddisp.pl?gene=TGM2
AURKA	Aurora Kinase A	Protein Coding	O14965	60	GC20M056370	0.992687821388245	https://www.genecards.org/cgi-bin/carddisp.pl?gene=AURKA
MAOA	Monoamine Oxidase A	Protein Coding	P21397	57	GC0XP043654	0.992687821388245	https://www.genecards.org/cgi-bin/carddisp.pl?gene=MAOA
ARF1	ADP Ribosylation Factor 1	Protein Coding	P84077	54	GC01P228082	0.992687821388245	https://www.genecards.org/cgi-bin/carddisp.pl?gene=ARF1
NDUFS3	NADH:Ubiquinone Oxidoreductase Core Subunit S3	Protein Coding	O75489	54	GC11P047594	0.992687821388245	https://www.genecards.org/cgi-bin/carddisp.pl?gene=NDUFS3
RAB5A	RAB5A, Member RAS Oncogene Family	Protein Coding	P20339	53	GC03P020500	0.992687821388245	https://www.genecards.org/cgi-bin/carddisp.pl?gene=RAB5A
FUT8	Fucosyltransferase 8	Protein Coding	Q9BYC5	52	GC14P065356	0.992687821388245	https://www.genecards.org/cgi-bin/carddisp.pl?gene=FUT8
GPD1L	Glycerol-3-Phosphate Dehydrogenase 1 Like	Protein Coding	Q8N335	52	GC03P032109	0.992687821388245	https://www.genecards.org/cgi-bin/carddisp.pl?gene=GPD1L
NDUFS8	NADH:Ubiquinone Oxidoreductase Core Subunit S8	Protein Coding	O00217	52	GC11P068030	0.992687821388245	https://www.genecards.org/cgi-bin/carddisp.pl?gene=NDUFS8
DSG1	Desmoglein 1	Protein Coding	Q02413	50	GC18P031318	0.992687821388245	https://www.genecards.org/cgi-bin/carddisp.pl?gene=DSG1
COQ5	Coenzyme Q5, Methyltransferase	Protein Coding	Q5HYK3	49	GC12M120503	0.992687821388245	https://www.genecards.org/cgi-bin/carddisp.pl?gene=COQ5
SUCLG2	Succinate-CoA Ligase GDP-Forming Subunit Beta	Protein Coding	Q96I99	49	GC03M067358	0.992687821388245	https://www.genecards.org/cgi-bin/carddisp.pl?gene=SUCLG2
IL33	Interleukin 33	Protein Coding	O95760	48	GC09P008905	0.992687821388245	https://www.genecards.org/cgi-bin/carddisp.pl?gene=IL33
SRSF3	Serine And Arginine Rich Splicing Factor 3	Protein Coding	P84103	48	GC06P125632	0.992687821388245	https://www.genecards.org/cgi-bin/carddisp.pl?gene=SRSF3
GGT7	Gamma-Glutamyltransferase 7	Protein Coding	Q9UJ14	47	GC20M034844	0.992687821388245	https://www.genecards.org/cgi-bin/carddisp.pl?gene=GGT7
ISYNA1	Inositol-3-Phosphate Synthase 1	Protein Coding	Q9NPH2	47	GC19M018434	0.992687821388245	https://www.genecards.org/cgi-bin/carddisp.pl?gene=ISYNA1
SLC25A46	Solute Carrier Family 25 Member 46	Protein Coding	Q96AG3	47	GC05P110738	0.992687821388245	https://www.genecards.org/cgi-bin/carddisp.pl?gene=SLC25A46
UXS1	UDP-Glucuronate Decarboxylase 1	Protein Coding	Q8NBZ7	47	GC02M106094	0.992687821388245	https://www.genecards.org/cgi-bin/carddisp.pl?gene=UXS1
AJUBA	Ajuba LIM Protein	Protein Coding	Q96IF1	46	GC14M022971	0.992687821388245	https://www.genecards.org/cgi-bin/carddisp.pl?gene=AJUBA
UCK2	Uridine-Cytidine Kinase 2	Protein Coding	Q9BZX2	46	GC01P165831	0.992687821388245	https://www.genecards.org/cgi-bin/carddisp.pl?gene=UCK2
GSDMD	Gasdermin D	Protein Coding	P57764	45	GC08P143553	0.992687821388245	https://www.genecards.org/cgi-bin/carddisp.pl?gene=GSDMD
PDCD6	Programmed Cell Death 6	Protein Coding	O75340	45	GC05P000597	0.992687821388245	https://www.genecards.org/cgi-bin/carddisp.pl?gene=PDCD6
CDK5RAP1	CDK5 Regulatory Subunit Associated Protein 1	Protein Coding	Q96SZ6	44	GC20M033358	0.992687821388245	https://www.genecards.org/cgi-bin/carddisp.pl?gene=CDK5RAP1
DDRGK1	DDRGK Domain Containing 1	Protein Coding	Q96HY6	44	GC20M003996	0.992687821388245	https://www.genecards.org/cgi-bin/carddisp.pl?gene=DDRGK1
SH3GLB2	SH3 Domain Containing GRB2 Like, Endophilin B2	Protein Coding	Q9NR46	44	GC09M129007	0.992687821388245	https://www.genecards.org/cgi-bin/carddisp.pl?gene=SH3GLB2
TAMM41	TAM41 Mitochondrial Translocator Assembly And Maintenance Homolog	Protein Coding	Q96BW9	44	GC03M011721	0.992687821388245	https://www.genecards.org/cgi-bin/carddisp.pl?gene=TAMM41
GCN1	GCN1 Activator Of EIF2AK4	Protein Coding	Q92616	42	GC12M120128	0.992687821388245	https://www.genecards.org/cgi-bin/carddisp.pl?gene=GCN1
HEATR1	HEAT Repeat Containing 1	Protein Coding	Q9H583	42	GC01M236549	0.992687821388245	https://www.genecards.org/cgi-bin/carddisp.pl?gene=HEATR1
CCZ1	CCZ1 Homolog, Vacuolar Protein Trafficking And Biogenesis Associated	Protein Coding	P86791	40	GC07P005898	0.992687821388245	https://www.genecards.org/cgi-bin/carddisp.pl?gene=CCZ1
MYO19	Myosin XIX	Protein Coding	Q96H55	40	GC17M036495	0.992687821388245	https://www.genecards.org/cgi-bin/carddisp.pl?gene=MYO19
H2AJ	H2A.J Histone	Protein Coding	Q9BTM1	36	GC12P036204	0.992687821388245	https://www.genecards.org/cgi-bin/carddisp.pl?gene=H2AJ
MIRLET7D	MicroRNA Let-7d	RNA Gene		29	GC09P094178	0.992687821388245	https://www.genecards.org/cgi-bin/carddisp.pl?gene=MIRLET7D
MIR181B1	MicroRNA 181b-1	RNA Gene		27	GC01M198858	0.992687821388245	https://www.genecards.org/cgi-bin/carddisp.pl?gene=MIR181B1
MIR138-1	MicroRNA 138-1	RNA Gene		26	GC03P044115	0.992687821388245	https://www.genecards.org/cgi-bin/carddisp.pl?gene=MIR138-1
MIR181C	MicroRNA 181c	RNA Gene		26	GC19P102517	0.992687821388245	https://www.genecards.org/cgi-bin/carddisp.pl?gene=MIR181C
MIRLET7E	MicroRNA Let-7e	RNA Gene		26	GC19P103568	0.992687821388245	https://www.genecards.org/cgi-bin/carddisp.pl?gene=MIRLET7E
MIR28	MicroRNA 28	RNA Gene		25	GC03P188688	0.992687821388245	https://www.genecards.org/cgi-bin/carddisp.pl?gene=MIR28
MIR338	MicroRNA 338	RNA Gene		24	GC17M081402	0.992687821388245	https://www.genecards.org/cgi-bin/carddisp.pl?gene=MIR338
RN7SL1	RNA Component Of Signal Recognition Particle 7SL1	RNA Gene		24	GC14P049546	0.992687821388245	https://www.genecards.org/cgi-bin/carddisp.pl?gene=RN7SL1
MIR1-1	MicroRNA 1-1	RNA Gene		23	GC20P066420	0.992687821388245	https://www.genecards.org/cgi-bin/carddisp.pl?gene=MIR1-1
MIR410	MicroRNA 410	RNA Gene		22	GC14P115611	0.992687821388245	https://www.genecards.org/cgi-bin/carddisp.pl?gene=MIR410
DNAJB2	DnaJ Heat Shock Protein Family (Hsp40) Member B2	Protein Coding	P25686	51	GC02P219279	0.986909151077271	https://www.genecards.org/cgi-bin/carddisp.pl?gene=DNAJB2
PFKFB3	6-Phosphofructo-2-Kinase/Fructose-2,6-Biphosphatase 3	Protein Coding	Q16875	51	GC10P006144	0.986909151077271	https://www.genecards.org/cgi-bin/carddisp.pl?gene=PFKFB3
ULK2	Unc-51 Like Autophagy Activating Kinase 2	Protein Coding	Q8IYT8	45	GC17M070926	0.986909151077271	https://www.genecards.org/cgi-bin/carddisp.pl?gene=ULK2
MYC	MYC Proto-Oncogene, BHLH Transcription Factor	Protein Coding	P01106	61	GC08P127735	0.966163575649261	https://www.genecards.org/cgi-bin/carddisp.pl?gene=MYC
FANCA	FA Complementation Group A	Protein Coding	O15360	58	GC16M090051	0.966163575649261	https://www.genecards.org/cgi-bin/carddisp.pl?gene=FANCA
ITGA6	Integrin Subunit Alpha 6	Protein Coding	P23229	58	GC02P172427	0.966163575649261	https://www.genecards.org/cgi-bin/carddisp.pl?gene=ITGA6
PSMB8	Proteasome 20S Subunit Beta 8	Protein Coding	P28062	58	GC06M032840	0.966163575649261	https://www.genecards.org/cgi-bin/carddisp.pl?gene=PSMB8
CYCS	Cytochrome C, Somatic	Protein Coding	P99999	57	GC07M025118	0.966163575649261	https://www.genecards.org/cgi-bin/carddisp.pl?gene=CYCS
FBP1	Fructose-Bisphosphatase 1	Protein Coding	P09467	57	GC09M094603	0.966163575649261	https://www.genecards.org/cgi-bin/carddisp.pl?gene=FBP1
PI4KA	Phosphatidylinositol 4-Kinase Alpha	Protein Coding	P42356	57	GC22M020707	0.966163575649261	https://www.genecards.org/cgi-bin/carddisp.pl?gene=PI4KA
TRPV4	Transient Receptor Potential Cation Channel Subfamily V Member 4	Protein Coding	Q9HBA0	57	GC12M109783	0.966163575649261	https://www.genecards.org/cgi-bin/carddisp.pl?gene=TRPV4
ABCC1	ATP Binding Cassette Subfamily C Member 1 (ABCC1 Blood Group)	Protein Coding	P33527	56	GC16P015949	0.966163575649261	https://www.genecards.org/cgi-bin/carddisp.pl?gene=ABCC1
DCN	Decorin	Protein Coding	P07585	56	GC12M091140	0.966163575649261	https://www.genecards.org/cgi-bin/carddisp.pl?gene=DCN
GGCX	Gamma-Glutamyl Carboxylase	Protein Coding	P38435	56	GC02M085544	0.966163575649261	https://www.genecards.org/cgi-bin/carddisp.pl?gene=GGCX
YAP1	Yes1 Associated Transcriptional Regulator	Protein Coding	P46937	56	GC11P102110	0.966163575649261	https://www.genecards.org/cgi-bin/carddisp.pl?gene=YAP1
ITPR3	Inositol 1,4,5-Trisphosphate Receptor Type 3	Protein Coding	Q14573	55	GC06P033620	0.966163575649261	https://www.genecards.org/cgi-bin/carddisp.pl?gene=ITPR3
XBP1	X-Box Binding Protein 1	Protein Coding	P17861	55	GC22M028794	0.966163575649261	https://www.genecards.org/cgi-bin/carddisp.pl?gene=XBP1
APEX1	Apurinic/Apyrimidinic Endodeoxyribonuclease 1	Protein Coding	P27695	54	GC14P020455	0.966163575649261	https://www.genecards.org/cgi-bin/carddisp.pl?gene=APEX1
CAMKK2	Calcium/Calmodulin Dependent Protein Kinase Kinase 2	Protein Coding	Q96RR4	54	GC12M123406	0.966163575649261	https://www.genecards.org/cgi-bin/carddisp.pl?gene=CAMKK2
MYH2	Myosin Heavy Chain 2	Protein Coding	Q9UKX2	54	GC17M010521	0.966163575649261	https://www.genecards.org/cgi-bin/carddisp.pl?gene=MYH2
NEFL	Neurofilament Light Chain	Protein Coding	P07196	54	GC08M024950	0.966163575649261	https://www.genecards.org/cgi-bin/carddisp.pl?gene=NEFL
PDE2A	Phosphodiesterase 2A	Protein Coding	O00408	54	GC11M072576	0.966163575649261	https://www.genecards.org/cgi-bin/carddisp.pl?gene=PDE2A
NPPA	Natriuretic Peptide A	Protein Coding	P01160	53	GC01M013630	0.966163575649261	https://www.genecards.org/cgi-bin/carddisp.pl?gene=NPPA
PEX1	Peroxisomal Biogenesis Factor 1	Protein Coding	O43933	53	GC07M092487	0.966163575649261	https://www.genecards.org/cgi-bin/carddisp.pl?gene=PEX1
SLC25A20	Solute Carrier Family 25 Member 20	Protein Coding	O43772	53	GC03M048933	0.966163575649261	https://www.genecards.org/cgi-bin/carddisp.pl?gene=SLC25A20
SLC31A1	Solute Carrier Family 31 Member 1	Protein Coding	O15431	53	GC09P113221	0.966163575649261	https://www.genecards.org/cgi-bin/carddisp.pl?gene=SLC31A1
ABCC5	ATP Binding Cassette Subfamily C Member 5	Protein Coding	O15440	52	GC03M183919	0.966163575649261	https://www.genecards.org/cgi-bin/carddisp.pl?gene=ABCC5
EPS8	EGFR Pathway Substrate 8, Signaling Adaptor	Protein Coding	Q12929	52	GC12M028116	0.966163575649261	https://www.genecards.org/cgi-bin/carddisp.pl?gene=EPS8
PEX2	Peroxisomal Biogenesis Factor 2	Protein Coding	P28328	52	GC08M076980	0.966163575649261	https://www.genecards.org/cgi-bin/carddisp.pl?gene=PEX2
CAV2	Caveolin 2	Protein Coding	P51636	51	GC07P116287	0.966163575649261	https://www.genecards.org/cgi-bin/carddisp.pl?gene=CAV2
COL11A1	Collagen Type XI Alpha 1 Chain	Protein Coding	P12107	51	GC01M102876	0.966163575649261	https://www.genecards.org/cgi-bin/carddisp.pl?gene=COL11A1
DST	Dystonin	Protein Coding	Q03001	51	GC06M056457	0.966163575649261	https://www.genecards.org/cgi-bin/carddisp.pl?gene=DST
HAX1	HCLS1 Associated Protein X-1	Protein Coding	O00165	51	GC01P160551	0.966163575649261	https://www.genecards.org/cgi-bin/carddisp.pl?gene=HAX1
UBQLN1	Ubiquilin 1	Protein Coding	Q9UMX0	51	GC09M083659	0.966163575649261	https://www.genecards.org/cgi-bin/carddisp.pl?gene=UBQLN1
UCP1	Uncoupling Protein 1	Protein Coding	P25874	51	GC04M140559	0.966163575649261	https://www.genecards.org/cgi-bin/carddisp.pl?gene=UCP1
ATP12A	ATPase H+/K+ Transporting Non-Gastric Alpha2 Subunit	Protein Coding	P54707	50	GC13P024680	0.966163575649261	https://www.genecards.org/cgi-bin/carddisp.pl?gene=ATP12A
BAIAP2	BAR/IMD Domain Containing Adaptor Protein 2	Protein Coding	Q9UQB8	50	GC17P081035	0.966163575649261	https://www.genecards.org/cgi-bin/carddisp.pl?gene=BAIAP2
BCAP31	B Cell Receptor Associated Protein 31	Protein Coding	P51572	50	GC0XM153701	0.966163575649261	https://www.genecards.org/cgi-bin/carddisp.pl?gene=BCAP31
E2F3	E2F Transcription Factor 3	Protein Coding	O00716	50	GC06P020419	0.966163575649261	https://www.genecards.org/cgi-bin/carddisp.pl?gene=E2F3
KIDINS220	Kinase D Interacting Substrate 220	Protein Coding	Q9ULH0	50	GC02M008724	0.966163575649261	https://www.genecards.org/cgi-bin/carddisp.pl?gene=KIDINS220
NNT	Nicotinamide Nucleotide Transhydrogenase	Protein Coding	Q13423	50	GC05P043602	0.966163575649261	https://www.genecards.org/cgi-bin/carddisp.pl?gene=NNT
SLC35A3	Solute Carrier Family 35 Member A3	Protein Coding	Q9Y2D2	50	GC01P100018	0.966163575649261	https://www.genecards.org/cgi-bin/carddisp.pl?gene=SLC35A3
TAOK2	TAO Kinase 2	Protein Coding	Q9UL54	50	GC16P065997	0.966163575649261	https://www.genecards.org/cgi-bin/carddisp.pl?gene=TAOK2
ACSL5	Acyl-CoA Synthetase Long Chain Family Member 5	Protein Coding	Q9ULC5	49	GC10P112374	0.966163575649261	https://www.genecards.org/cgi-bin/carddisp.pl?gene=ACSL5
ATG3	Autophagy Related 3	Protein Coding	Q9NT62	49	GC03M112532	0.966163575649261	https://www.genecards.org/cgi-bin/carddisp.pl?gene=ATG3
PSME3	Proteasome Activator Subunit 3	Protein Coding	P61289	49	GC17P042824	0.966163575649261	https://www.genecards.org/cgi-bin/carddisp.pl?gene=PSME3
STK3	Serine/Threonine Kinase 3	Protein Coding	Q13188	49	GC08M098343	0.966163575649261	https://www.genecards.org/cgi-bin/carddisp.pl?gene=STK3
STX16	Syntaxin 16	Protein Coding	O14662	49	GC20P058654	0.966163575649261	https://www.genecards.org/cgi-bin/carddisp.pl?gene=STX16
CAPNS1	Calpain Small Subunit 1	Protein Coding	P04632	48	GC19P102974	0.966163575649261	https://www.genecards.org/cgi-bin/carddisp.pl?gene=CAPNS1
COG2	Component Of Oligomeric Golgi Complex 2	Protein Coding	Q14746	48	GC01P230642	0.966163575649261	https://www.genecards.org/cgi-bin/carddisp.pl?gene=COG2
DNAJC13	DnaJ Heat Shock Protein Family (Hsp40) Member C13	Protein Coding	O75165	48	GC03P132417	0.966163575649261	https://www.genecards.org/cgi-bin/carddisp.pl?gene=DNAJC13
MYO18A	Myosin XVIIIA	Protein Coding	Q92614	48	GC17M071107	0.966163575649261	https://www.genecards.org/cgi-bin/carddisp.pl?gene=MYO18A
STAM	Signal Transducing Adaptor Molecule	Protein Coding	Q92783	48	GC10P017792	0.966163575649261	https://www.genecards.org/cgi-bin/carddisp.pl?gene=STAM
SUN2	Sad1 And UNC84 Domain Containing 2	Protein Coding	Q9UH99	48	GC22M074884	0.966163575649261	https://www.genecards.org/cgi-bin/carddisp.pl?gene=SUN2
ITLN1	Intelectin 1	Protein Coding	Q8WWA0	47	GC01M160876	0.966163575649261	https://www.genecards.org/cgi-bin/carddisp.pl?gene=ITLN1
NCOA4	Nuclear Receptor Coactivator 4	Protein Coding	Q13772	47	GC10M046005	0.966163575649261	https://www.genecards.org/cgi-bin/carddisp.pl?gene=NCOA4
SFXN3	Sideroflexin 3	Protein Coding	Q9BWM7	47	GC10P101031	0.966163575649261	https://www.genecards.org/cgi-bin/carddisp.pl?gene=SFXN3
TNRC6A	Trinucleotide Repeat Containing Adaptor 6A	Protein Coding	Q8NDV7	47	GC16P065696	0.966163575649261	https://www.genecards.org/cgi-bin/carddisp.pl?gene=TNRC6A
TXNIP	Thioredoxin Interacting Protein	Protein Coding	Q9H3M7	47	GC01M145992	0.966163575649261	https://www.genecards.org/cgi-bin/carddisp.pl?gene=TXNIP
ERGIC1	Endoplasmic Reticulum-Golgi Intermediate Compartment 1	Protein Coding	Q969X5	46	GC05P172834	0.966163575649261	https://www.genecards.org/cgi-bin/carddisp.pl?gene=ERGIC1
GALNT1	Polypeptide N-Acetylgalactosaminyltransferase 1	Protein Coding	Q10472	46	GC18P035581	0.966163575649261	https://www.genecards.org/cgi-bin/carddisp.pl?gene=GALNT1
SIRT4	Sirtuin 4	Protein Coding	Q9Y6E7	46	GC12P120291	0.966163575649261	https://www.genecards.org/cgi-bin/carddisp.pl?gene=SIRT4
TMED1	Transmembrane P24 Trafficking Protein 1	Protein Coding	Q13445	46	GC19M010832	0.966163575649261	https://www.genecards.org/cgi-bin/carddisp.pl?gene=TMED1
GHITM	Growth Hormone Inducible Transmembrane Protein	Protein Coding	Q9H3K2	45	GC10P084139	0.966163575649261	https://www.genecards.org/cgi-bin/carddisp.pl?gene=GHITM
ORMDL3	ORMDL Sphingolipid Biosynthesis Regulator 3	Protein Coding	Q8N138	45	GC17M039921	0.966163575649261	https://www.genecards.org/cgi-bin/carddisp.pl?gene=ORMDL3
PRUNE2	Prune Homolog 2 With BCH Domain	Protein Coding	Q8WUY3	45	GC09M076611	0.966163575649261	https://www.genecards.org/cgi-bin/carddisp.pl?gene=PRUNE2
RAI14	Retinoic Acid Induced 14	Protein Coding	Q9P0K7	45	GC05P034656	0.966163575649261	https://www.genecards.org/cgi-bin/carddisp.pl?gene=RAI14
MYO5C	Myosin VC	Protein Coding	Q9NQX4	44	GC15M145903	0.966163575649261	https://www.genecards.org/cgi-bin/carddisp.pl?gene=MYO5C
PLSCR3	Phospholipid Scramblase 3	Protein Coding	Q9NRY6	44	GC17M007389	0.966163575649261	https://www.genecards.org/cgi-bin/carddisp.pl?gene=PLSCR3
ZC3H7B	Zinc Finger CCCH-Type Containing 7B	Protein Coding	Q9UGR2	44	GC22P041301	0.966163575649261	https://www.genecards.org/cgi-bin/carddisp.pl?gene=ZC3H7B
ANKRD27	Ankyrin Repeat Domain 27	Protein Coding	Q96NW4	43	GC19M032597	0.966163575649261	https://www.genecards.org/cgi-bin/carddisp.pl?gene=ANKRD27
PPM1L	Protein Phosphatase, Mg2+/Mn2+ Dependent 1L	Protein Coding	Q5SGD2	43	GC03P160755	0.966163575649261	https://www.genecards.org/cgi-bin/carddisp.pl?gene=PPM1L
RABL3	RAB, Member Of RAS Oncogene Family Like 3	Protein Coding	Q5HYI8	43	GC03M120686	0.966163575649261	https://www.genecards.org/cgi-bin/carddisp.pl?gene=RABL3
RHBDD2	Rhomboid Domain Containing 2	Protein Coding	Q6NTF9	43	GC07P075842	0.966163575649261	https://www.genecards.org/cgi-bin/carddisp.pl?gene=RHBDD2
STK11IP	Serine/Threonine Kinase 11 Interacting Protein	Protein Coding	Q8N1F8	43	GC02P219597	0.966163575649261	https://www.genecards.org/cgi-bin/carddisp.pl?gene=STK11IP
TMBIM6	Transmembrane BAX Inhibitor Motif Containing 6	Protein Coding	P55061	43	GC12P049707	0.966163575649261	https://www.genecards.org/cgi-bin/carddisp.pl?gene=TMBIM6
VPS28	VPS28 Subunit Of ESCRT-I	Protein Coding	Q9UK41	43	GC08M146428	0.966163575649261	https://www.genecards.org/cgi-bin/carddisp.pl?gene=VPS28
WDR59	WD Repeat Domain 59	Protein Coding	Q6PJI9	43	GC16M074871	0.966163575649261	https://www.genecards.org/cgi-bin/carddisp.pl?gene=WDR59
MTFR1	Mitochondrial Fission Regulator 1	Protein Coding	Q15390	42	GC08P065643	0.966163575649261	https://www.genecards.org/cgi-bin/carddisp.pl?gene=MTFR1
MVB12B	Multivesicular Body Subunit 12B	Protein Coding	Q9H7P6	42	GC09P126326	0.966163575649261	https://www.genecards.org/cgi-bin/carddisp.pl?gene=MVB12B
PDXDC1	Pyridoxal Dependent Decarboxylase Domain Containing 1	Protein Coding	Q6P996	42	GC16P014974	0.966163575649261	https://www.genecards.org/cgi-bin/carddisp.pl?gene=PDXDC1
PPP1R18	Protein Phosphatase 1 Regulatory Subunit 18	Protein Coding	Q6NYC8	42	GC06M090654	0.966163575649261	https://www.genecards.org/cgi-bin/carddisp.pl?gene=PPP1R18
ATP9B	ATPase Phospholipid Transporting 9B (Putative)	Protein Coding	O43861	41	GC18P079069	0.966163575649261	https://www.genecards.org/cgi-bin/carddisp.pl?gene=ATP9B
DAZAP2	DAZ Associated Protein 2	Protein Coding	Q15038	41	GC12P051238	0.966163575649261	https://www.genecards.org/cgi-bin/carddisp.pl?gene=DAZAP2
RNF26	Ring Finger Protein 26	Protein Coding	Q9BY78	41	GC11P119334	0.966163575649261	https://www.genecards.org/cgi-bin/carddisp.pl?gene=RNF26
SARAF	Store-Operated Calcium Entry Associated Regulatory Factor	Protein Coding	Q96BY9	41	GC08M030063	0.966163575649261	https://www.genecards.org/cgi-bin/carddisp.pl?gene=SARAF
SLC35E1	Solute Carrier Family 35 Member E1	Protein Coding	Q96K37	41	GC19M016549	0.966163575649261	https://www.genecards.org/cgi-bin/carddisp.pl?gene=SLC35E1
ANGEL1	Angel Homolog 1	Protein Coding	Q9UNK9	40	GC14M077503	0.966163575649261	https://www.genecards.org/cgi-bin/carddisp.pl?gene=ANGEL1
SLC38A7	Solute Carrier Family 38 Member 7	Protein Coding	Q9NVC3	40	GC16M058665	0.966163575649261	https://www.genecards.org/cgi-bin/carddisp.pl?gene=SLC38A7
TTC1	Tetratricopeptide Repeat Domain 1	Protein Coding	Q99614	40	GC05P160009	0.966163575649261	https://www.genecards.org/cgi-bin/carddisp.pl?gene=TTC1
MFSD10	Major Facilitator Superfamily Domain Containing 10	Protein Coding	Q14728	39	GC04M004616	0.966163575649261	https://www.genecards.org/cgi-bin/carddisp.pl?gene=MFSD10
MRPL21	Mitochondrial Ribosomal Protein L21	Protein Coding	Q7Z2W9	39	GC11M121374	0.966163575649261	https://www.genecards.org/cgi-bin/carddisp.pl?gene=MRPL21
OIP5	Opa Interacting Protein 5	Protein Coding	O43482	39	GC15M041309	0.966163575649261	https://www.genecards.org/cgi-bin/carddisp.pl?gene=OIP5
PRAF2	PRA1 Domain Family Member 2	Protein Coding	O60831	39	GC0XM049670	0.966163575649261	https://www.genecards.org/cgi-bin/carddisp.pl?gene=PRAF2
VPS37C	VPS37C Subunit Of ESCRT-I	Protein Coding	A5D8V6	39	GC11M061130	0.966163575649261	https://www.genecards.org/cgi-bin/carddisp.pl?gene=VPS37C
DNAJC16	DnaJ Heat Shock Protein Family (Hsp40) Member C16	Protein Coding	Q9Y2G8	38	GC01P015526	0.966163575649261	https://www.genecards.org/cgi-bin/carddisp.pl?gene=DNAJC16
GOLT1B	Golgi Transport 1B	Protein Coding	Q9Y3E0	38	GC12P021501	0.966163575649261	https://www.genecards.org/cgi-bin/carddisp.pl?gene=GOLT1B
NUDT16L1	Nudix Hydrolase 16 Like 1	Protein Coding	Q9BRJ7	38	GC16P004693	0.966163575649261	https://www.genecards.org/cgi-bin/carddisp.pl?gene=NUDT16L1
PACC1	Proton Activated Chloride Channel 1	Protein Coding	Q9H813	38	GC01M212365	0.966163575649261	https://www.genecards.org/cgi-bin/carddisp.pl?gene=PACC1
PEDS1	Plasmanylethanolamine Desaturase 1	Protein Coding	A5PLL7	38	GC20M050119	0.966163575649261	https://www.genecards.org/cgi-bin/carddisp.pl?gene=PEDS1
SFTA3	Surfactant Associated 3	RNA Gene	P0C7M3	38	GC14M036474	0.966163575649261	https://www.genecards.org/cgi-bin/carddisp.pl?gene=SFTA3
TMED5	Transmembrane P24 Trafficking Protein 5	Protein Coding	Q9Y3A6	38	GC01M093150	0.966163575649261	https://www.genecards.org/cgi-bin/carddisp.pl?gene=TMED5
TMEM131	Transmembrane Protein 131	Protein Coding	Q92545	38	GC02M100550	0.966163575649261	https://www.genecards.org/cgi-bin/carddisp.pl?gene=TMEM131
CCDC127	Coiled-Coil Domain Containing 127	Protein Coding	Q96BQ5	37	GC05M000204	0.966163575649261	https://www.genecards.org/cgi-bin/carddisp.pl?gene=CCDC127
WDR75	WD Repeat Domain 75	Protein Coding	Q8IWA0	37	GC02P189441	0.966163575649261	https://www.genecards.org/cgi-bin/carddisp.pl?gene=WDR75
LAMTOR4	Late Endosomal/Lysosomal Adaptor, MAPK And MTOR Activator 4	Protein Coding	Q0VGL1	36	GC07P100148	0.966163575649261	https://www.genecards.org/cgi-bin/carddisp.pl?gene=LAMTOR4
PIP4P2	Phosphatidylinositol-4,5-Bisphosphate 4-Phosphatase 2	Protein Coding	Q8N4L2	35	GC08M090994	0.966163575649261	https://www.genecards.org/cgi-bin/carddisp.pl?gene=PIP4P2
RELL1	RELT Like 1	Protein Coding	Q8IUW5	35	GC04M037592	0.966163575649261	https://www.genecards.org/cgi-bin/carddisp.pl?gene=RELL1
TRABD	TraB Domain Containing	Protein Coding	Q9H4I3	35	GC22P050185	0.966163575649261	https://www.genecards.org/cgi-bin/carddisp.pl?gene=TRABD
IRX2-DT	IRX2 Divergent Transcript	RNA Gene	Q86SI9	34	GC05P002751	0.966163575649261	https://www.genecards.org/cgi-bin/carddisp.pl?gene=IRX2-DT
COPG2IT1	COPG2 Imprinted Transcript 1	RNA Gene		18	GC07P135055	0.966163575649261	https://www.genecards.org/cgi-bin/carddisp.pl?gene=COPG2IT1
HSPG2	Heparan Sulfate Proteoglycan 2	Protein Coding	P98160	56	GC01M021822	0.964944362640381	https://www.genecards.org/cgi-bin/carddisp.pl?gene=HSPG2
CPT2	Carnitine Palmitoyltransferase 2	Protein Coding	P23786	58	GC01P053196	0.936057269573212	https://www.genecards.org/cgi-bin/carddisp.pl?gene=CPT2
NPC1	NPC Intracellular Cholesterol Transporter 1	Protein Coding	O15118	58	GC18M023506	0.936057269573212	https://www.genecards.org/cgi-bin/carddisp.pl?gene=NPC1
RHEB	Ras Homolog, MTORC1 Binding	Protein Coding	Q15382	58	GC07M151466	0.936057269573212	https://www.genecards.org/cgi-bin/carddisp.pl?gene=RHEB
AK2	Adenylate Kinase 2	Protein Coding	P54819	55	GC01M033007	0.936057269573212	https://www.genecards.org/cgi-bin/carddisp.pl?gene=AK2
FTO	FTO Alpha-Ketoglutarate Dependent Dioxygenase	Protein Coding	Q9C0B1	55	GC16P067676	0.936057269573212	https://www.genecards.org/cgi-bin/carddisp.pl?gene=FTO
DOCK8	Dedicator Of Cytokinesis 8	Protein Coding	Q8NF50	54	GC09P000247	0.936057269573212	https://www.genecards.org/cgi-bin/carddisp.pl?gene=DOCK8
PDHB	Pyruvate Dehydrogenase E1 Subunit Beta	Protein Coding	P11177	54	GC03M058441	0.936057269573212	https://www.genecards.org/cgi-bin/carddisp.pl?gene=PDHB
PYCR2	Pyrroline-5-Carboxylate Reductase 2	Protein Coding	Q96C36	54	GC01M225919	0.936057269573212	https://www.genecards.org/cgi-bin/carddisp.pl?gene=PYCR2
CD9	CD9 Molecule	Protein Coding	P21926	52	GC12P035914	0.936057269573212	https://www.genecards.org/cgi-bin/carddisp.pl?gene=CD9
EXOSC3	Exosome Component 3	Protein Coding	Q9NQT5	52	GC09M037772	0.936057269573212	https://www.genecards.org/cgi-bin/carddisp.pl?gene=EXOSC3
BCKDHB	Branched Chain Keto Acid Dehydrogenase E1 Subunit Beta	Protein Coding	P21953	51	GC06P080106	0.936057269573212	https://www.genecards.org/cgi-bin/carddisp.pl?gene=BCKDHB
NDUFA8	NADH:Ubiquinone Oxidoreductase Subunit A8	Protein Coding	P51970	51	GC09M122132	0.936057269573212	https://www.genecards.org/cgi-bin/carddisp.pl?gene=NDUFA8
NDUFB10	NADH:Ubiquinone Oxidoreductase Subunit B10	Protein Coding	O96000	51	GC16P065012	0.936057269573212	https://www.genecards.org/cgi-bin/carddisp.pl?gene=NDUFB10
NOX4	NADPH Oxidase 4	Protein Coding	Q9NPH5	51	GC11M089324	0.936057269573212	https://www.genecards.org/cgi-bin/carddisp.pl?gene=NOX4
PRPS2	Phosphoribosyl Pyrophosphate Synthetase 2	Protein Coding	P11908	51	GC0XP012791	0.936057269573212	https://www.genecards.org/cgi-bin/carddisp.pl?gene=PRPS2
GIGYF2	GRB10 Interacting GYF Protein 2	Protein Coding	Q6Y7W6	50	GC02P232712	0.936057269573212	https://www.genecards.org/cgi-bin/carddisp.pl?gene=GIGYF2
NCS1	Neuronal Calcium Sensor 1	Protein Coding	P62166	50	GC09P130172	0.936057269573212	https://www.genecards.org/cgi-bin/carddisp.pl?gene=NCS1
PTGES2	Prostaglandin E Synthase 2	Protein Coding	Q9H7Z7	50	GC09M128120	0.936057269573212	https://www.genecards.org/cgi-bin/carddisp.pl?gene=PTGES2
RNF14	Ring Finger Protein 14	Protein Coding	Q9UBS8	50	GC05P150763	0.936057269573212	https://www.genecards.org/cgi-bin/carddisp.pl?gene=RNF14
SBF1	SET Binding Factor 1	Protein Coding	O95248	50	GC22M075026	0.936057269573212	https://www.genecards.org/cgi-bin/carddisp.pl?gene=SBF1
UBE2K	Ubiquitin Conjugating Enzyme E2 K	Protein Coding	P61086	50	GC04P039703	0.936057269573212	https://www.genecards.org/cgi-bin/carddisp.pl?gene=UBE2K
BCL2L2	BCL2 Like 2	Protein Coding	Q92843	49	GC14P043804	0.936057269573212	https://www.genecards.org/cgi-bin/carddisp.pl?gene=BCL2L2
DHTKD1	Dehydrogenase E1 And Transketolase Domain Containing 1	Protein Coding	Q96HY7	49	GC10P012068	0.936057269573212	https://www.genecards.org/cgi-bin/carddisp.pl?gene=DHTKD1
PCM1	Pericentriolar Material 1	Protein Coding	Q15154	49	GC08P017922	0.936057269573212	https://www.genecards.org/cgi-bin/carddisp.pl?gene=PCM1
TPD52	Tumor Protein D52	Protein Coding	P55327	49	GC08M080031	0.936057269573212	https://www.genecards.org/cgi-bin/carddisp.pl?gene=TPD52
TST	Thiosulfate Sulfurtransferase	Protein Coding	Q16762	49	GC22M037010	0.936057269573212	https://www.genecards.org/cgi-bin/carddisp.pl?gene=TST
USP25	Ubiquitin Specific Peptidase 25	Protein Coding	Q9UHP3	49	GC21P017023	0.936057269573212	https://www.genecards.org/cgi-bin/carddisp.pl?gene=USP25
EMG1	EMG1 N1-Specific Pseudouridine Methyltransferase	Protein Coding	Q92979	48	GC12P006970	0.936057269573212	https://www.genecards.org/cgi-bin/carddisp.pl?gene=EMG1
GINS1	GINS Complex Subunit 1	Protein Coding	Q14691	48	GC20P026113	0.936057269573212	https://www.genecards.org/cgi-bin/carddisp.pl?gene=GINS1
MINK1	Misshapen Like Kinase 1	Protein Coding	Q8N4C8	48	GC17P004833	0.936057269573212	https://www.genecards.org/cgi-bin/carddisp.pl?gene=MINK1
MTMR4	Myotubularin Related Protein 4	Protein Coding	Q9NYA4	48	GC17M058489	0.936057269573212	https://www.genecards.org/cgi-bin/carddisp.pl?gene=MTMR4
NME3	NME/NM23 Nucleoside Diphosphate Kinase 3	Protein Coding	Q13232	48	GC16M001770	0.936057269573212	https://www.genecards.org/cgi-bin/carddisp.pl?gene=NME3
RABGEF1	RAB Guanine Nucleotide Exchange Factor 1	Protein Coding	Q9UJ41	48	GC07P084122	0.936057269573212	https://www.genecards.org/cgi-bin/carddisp.pl?gene=RABGEF1
SERPINA12	Serpin Family A Member 12	Protein Coding	Q8IW75	48	GC14M094487	0.936057269573212	https://www.genecards.org/cgi-bin/carddisp.pl?gene=SERPINA12
SIRT5	Sirtuin 5	Protein Coding	Q9NXA8	48	GC06P013574	0.936057269573212	https://www.genecards.org/cgi-bin/carddisp.pl?gene=SIRT5
TNRC6B	Trinucleotide Repeat Containing Adaptor 6B	Protein Coding	Q9UPQ9	48	GC22P040044	0.936057269573212	https://www.genecards.org/cgi-bin/carddisp.pl?gene=TNRC6B
ATPAF2	ATP Synthase Mitochondrial F1 Complex Assembly Factor 2	Protein Coding	Q8N5M1	47	GC17M017977	0.936057269573212	https://www.genecards.org/cgi-bin/carddisp.pl?gene=ATPAF2
CENPB	Centromere Protein B	Protein Coding	P07199	47	GC20M003783	0.936057269573212	https://www.genecards.org/cgi-bin/carddisp.pl?gene=CENPB
DUSP9	Dual Specificity Phosphatase 9	Protein Coding	Q99956	47	GC0XP153642	0.936057269573212	https://www.genecards.org/cgi-bin/carddisp.pl?gene=DUSP9
GSTK1	Glutathione S-Transferase Kappa 1	Protein Coding	Q9Y2Q3	47	GC07P155716	0.936057269573212	https://www.genecards.org/cgi-bin/carddisp.pl?gene=GSTK1
HSPA1B	Heat Shock Protein Family A (Hsp70) Member 1B	Protein Coding	P0DMV9	47	GC06P125508	0.936057269573212	https://www.genecards.org/cgi-bin/carddisp.pl?gene=HSPA1B
PGRMC2	Progesterone Receptor Membrane Component 2	Protein Coding	O15173	47	GC04M128269	0.936057269573212	https://www.genecards.org/cgi-bin/carddisp.pl?gene=PGRMC2
ANP32B	Acidic Nuclear Phosphoprotein 32 Family Member B	Protein Coding	Q92688	46	GC09P097983	0.936057269573212	https://www.genecards.org/cgi-bin/carddisp.pl?gene=ANP32B
FAU	FAU Ubiquitin Like And Ribosomal Protein S30 Fusion	Protein Coding	P62861	46	GC11M065120	0.936057269573212	https://www.genecards.org/cgi-bin/carddisp.pl?gene=FAU
PEG3	Paternally Expressed 3	Protein Coding	Q9GZU2	45	GC19M056810	0.936057269573212	https://www.genecards.org/cgi-bin/carddisp.pl?gene=PEG3
PSMG2	Proteasome Assembly Chaperone 2	Protein Coding	Q969U7	45	GC18P020889	0.936057269573212	https://www.genecards.org/cgi-bin/carddisp.pl?gene=PSMG2
SMC2	Structural Maintenance Of Chromosomes 2	Protein Coding	O95347	45	GC09P104088	0.936057269573212	https://www.genecards.org/cgi-bin/carddisp.pl?gene=SMC2
UBE2E2	Ubiquitin Conjugating Enzyme E2 E2	Protein Coding	Q96LR5	45	GC03P023221	0.936057269573212	https://www.genecards.org/cgi-bin/carddisp.pl?gene=UBE2E2
AP2A2	Adaptor Related Protein Complex 2 Subunit Alpha 2	Protein Coding	O94973	44	GC11P000924	0.936057269573212	https://www.genecards.org/cgi-bin/carddisp.pl?gene=AP2A2
CTPS2	CTP Synthase 2	Protein Coding	Q9NRF8	44	GC0XM016587	0.936057269573212	https://www.genecards.org/cgi-bin/carddisp.pl?gene=CTPS2
GNPDA1	Glucosamine-6-Phosphate Deaminase 1	Protein Coding	P46926	44	GC05M141991	0.936057269573212	https://www.genecards.org/cgi-bin/carddisp.pl?gene=GNPDA1
NAPA	NSF Attachment Protein Alpha	Protein Coding	P54920	44	GC19M089127	0.936057269573212	https://www.genecards.org/cgi-bin/carddisp.pl?gene=NAPA
NR2F6	Nuclear Receptor Subfamily 2 Group F Member 6	Protein Coding	P10588	44	GC19M017231	0.936057269573212	https://www.genecards.org/cgi-bin/carddisp.pl?gene=NR2F6
RAB5B	RAB5B, Member RAS Oncogene Family	Protein Coding	P61020	44	GC12P055973	0.936057269573212	https://www.genecards.org/cgi-bin/carddisp.pl?gene=RAB5B
RDH14	Retinol Dehydrogenase 14	Protein Coding	Q9HBH5	44	GC02M018555	0.936057269573212	https://www.genecards.org/cgi-bin/carddisp.pl?gene=RDH14
RILP	Rab Interacting Lysosomal Protein	Protein Coding	Q96NA2	44	GC17M001646	0.936057269573212	https://www.genecards.org/cgi-bin/carddisp.pl?gene=RILP
STK19	Serine/Threonine Kinase 19	Protein Coding	P49842	44	GC06P031971	0.936057269573212	https://www.genecards.org/cgi-bin/carddisp.pl?gene=STK19
STX8	Syntaxin 8	Protein Coding	Q9UNK0	44	GC17M009250	0.936057269573212	https://www.genecards.org/cgi-bin/carddisp.pl?gene=STX8
VPS25	Vacuolar Protein Sorting 25 Homolog	Protein Coding	Q9BRG1	44	GC17P042773	0.936057269573212	https://www.genecards.org/cgi-bin/carddisp.pl?gene=VPS25
COPS7B	COP9 Signalosome Subunit 7B	Protein Coding	Q9H9Q2	43	GC02P231781	0.936057269573212	https://www.genecards.org/cgi-bin/carddisp.pl?gene=COPS7B
GDPD1	Glycerophosphodiester Phosphodiesterase Domain Containing 1	Protein Coding	Q8N9F7	43	GC17P059220	0.936057269573212	https://www.genecards.org/cgi-bin/carddisp.pl?gene=GDPD1
NENF	Neudesin Neurotrophic Factor	Protein Coding	Q9UMX5	43	GC01P212432	0.936057269573212	https://www.genecards.org/cgi-bin/carddisp.pl?gene=NENF
RABAC1	Rab Acceptor 1	Protein Coding	Q9UI14	43	GC19M041956	0.936057269573212	https://www.genecards.org/cgi-bin/carddisp.pl?gene=RABAC1
REEP4	Receptor Accessory Protein 4	Protein Coding	Q9H6H4	43	GC08M022138	0.936057269573212	https://www.genecards.org/cgi-bin/carddisp.pl?gene=REEP4
SGTA	Small Glutamine Rich Tetratricopeptide Repeat Co-Chaperone Alpha	Protein Coding	O43765	43	GC19M002754	0.936057269573212	https://www.genecards.org/cgi-bin/carddisp.pl?gene=SGTA
THAP11	THAP Domain Containing 11	Protein Coding	Q96EK4	43	GC16P076084	0.936057269573212	https://www.genecards.org/cgi-bin/carddisp.pl?gene=THAP11
ADO	2-Aminoethanethiol Dioxygenase	Protein Coding	Q96SZ5	42	GC10P062804	0.936057269573212	https://www.genecards.org/cgi-bin/carddisp.pl?gene=ADO
BPNT1	3'(2'), 5'-Bisphosphate Nucleotidase 1	Protein Coding	O95861	42	GC01M220057	0.936057269573212	https://www.genecards.org/cgi-bin/carddisp.pl?gene=BPNT1
ELP5	Elongator Acetyltransferase Complex Subunit 5	Protein Coding	Q8TE02	42	GC17P007251	0.936057269573212	https://www.genecards.org/cgi-bin/carddisp.pl?gene=ELP5
FN3KRP	Fructosamine 3 Kinase Related Protein	Protein Coding	Q9HA64	42	GC17P082716	0.936057269573212	https://www.genecards.org/cgi-bin/carddisp.pl?gene=FN3KRP
GLYR1	Glyoxylate Reductase 1 Homolog	Protein Coding	Q49A26	42	GC16M017787	0.936057269573212	https://www.genecards.org/cgi-bin/carddisp.pl?gene=GLYR1
N4BP1	NEDD4 Binding Protein 1	Protein Coding	O75113	42	GC16M048538	0.936057269573212	https://www.genecards.org/cgi-bin/carddisp.pl?gene=N4BP1
NSMCE1	NSE1 Homolog, SMC5-SMC6 Complex Component	Protein Coding	Q8WV22	42	GC16M027227	0.936057269573212	https://www.genecards.org/cgi-bin/carddisp.pl?gene=NSMCE1
PRPF38A	Pre-MRNA Processing Factor 38A	Protein Coding	Q8NAV1	42	GC01P052404	0.936057269573212	https://www.genecards.org/cgi-bin/carddisp.pl?gene=PRPF38A
RAB13	RAB13, Member RAS Oncogene Family	Protein Coding	P51153	42	GC01M153981	0.936057269573212	https://www.genecards.org/cgi-bin/carddisp.pl?gene=RAB13
SYNJ2BP	Synaptojanin 2 Binding Protein	Protein Coding	P57105	42	GC14M070366	0.936057269573212	https://www.genecards.org/cgi-bin/carddisp.pl?gene=SYNJ2BP
VMP1	Vacuole Membrane Protein 1	Protein Coding	Q96GC9	42	GC17P059707	0.936057269573212	https://www.genecards.org/cgi-bin/carddisp.pl?gene=VMP1
ACOT2	Acyl-CoA Thioesterase 2	Protein Coding	P49753	41	GC14P073567	0.936057269573212	https://www.genecards.org/cgi-bin/carddisp.pl?gene=ACOT2
COA7	Cytochrome C Oxidase Assembly Factor 7	Protein Coding	Q96BR5	41	GC01M052684	0.936057269573212	https://www.genecards.org/cgi-bin/carddisp.pl?gene=COA7
EXOSC6	Exosome Component 6	Protein Coding	Q5RKV6	41	GC16M070246	0.936057269573212	https://www.genecards.org/cgi-bin/carddisp.pl?gene=EXOSC6
INTS6	Integrator Complex Subunit 6	Protein Coding	Q9UL03	41	GC13M051334	0.936057269573212	https://www.genecards.org/cgi-bin/carddisp.pl?gene=INTS6
ISOC2	Isochorismatase Domain Containing 2	Protein Coding	Q96AB3	41	GC19M055452	0.936057269573212	https://www.genecards.org/cgi-bin/carddisp.pl?gene=ISOC2
LACTB2	Lactamase Beta 2	Protein Coding	Q53H82	41	GC08M070635	0.936057269573212	https://www.genecards.org/cgi-bin/carddisp.pl?gene=LACTB2
SEC61G	SEC61 Translocon Subunit Gamma	Protein Coding	P60059	41	GC07M054752	0.936057269573212	https://www.genecards.org/cgi-bin/carddisp.pl?gene=SEC61G
SYNGR2	Synaptogyrin 2	Protein Coding	O43760	41	GC17P078168	0.936057269573212	https://www.genecards.org/cgi-bin/carddisp.pl?gene=SYNGR2
TMED9	Transmembrane P24 Trafficking Protein 9	Protein Coding	Q9BVK6	41	GC05P185729	0.936057269573212	https://www.genecards.org/cgi-bin/carddisp.pl?gene=TMED9
ARMC10	Armadillo Repeat Containing 10	Protein Coding	Q8N2F6	40	GC07P103074	0.936057269573212	https://www.genecards.org/cgi-bin/carddisp.pl?gene=ARMC10
DMAC2L	Distal Membrane Arm Assembly Component 2 Like	Protein Coding	Q99766	40	GC14P050580	0.936057269573212	https://www.genecards.org/cgi-bin/carddisp.pl?gene=DMAC2L
IMP4	IMP U3 Small Nucleolar Ribonucleoprotein 4	Protein Coding	Q96G21	40	GC02P130342	0.936057269573212	https://www.genecards.org/cgi-bin/carddisp.pl?gene=IMP4
KLHL11	Kelch Like Family Member 11	Protein Coding	Q9NVR0	40	GC17M071671	0.936057269573212	https://www.genecards.org/cgi-bin/carddisp.pl?gene=KLHL11
MACROH2A2	MacroH2A.2 Histone	Protein Coding	Q9P0M6	40	GC10P070053	0.936057269573212	https://www.genecards.org/cgi-bin/carddisp.pl?gene=MACROH2A2
MAGEB2	MAGE Family Member B2	Protein Coding	O15479	40	GC0XP030215	0.936057269573212	https://www.genecards.org/cgi-bin/carddisp.pl?gene=MAGEB2
PCMTD2	Protein-L-Isoaspartate (D-Aspartate) O-Methyltransferase Domain Containing 2	Protein Coding	Q9NV79	40	GC20P064255	0.936057269573212	https://www.genecards.org/cgi-bin/carddisp.pl?gene=PCMTD2
RBM4B	RNA Binding Motif Protein 4B	Protein Coding	Q9BQ04	40	GC11M066664	0.936057269573212	https://www.genecards.org/cgi-bin/carddisp.pl?gene=RBM4B
RNF103	Ring Finger Protein 103	Protein Coding	O00237	40	GC02M086603	0.936057269573212	https://www.genecards.org/cgi-bin/carddisp.pl?gene=RNF103
CIAO2A	Cytosolic Iron-Sulfur Assembly Component 2A	Protein Coding	Q9H5X1	39	GC15M144234	0.936057269573212	https://www.genecards.org/cgi-bin/carddisp.pl?gene=CIAO2A
CNOT6L	CCR4-NOT Transcription Complex Subunit 6 Like	Protein Coding	Q96LI5	39	GC04M077713	0.936057269573212	https://www.genecards.org/cgi-bin/carddisp.pl?gene=CNOT6L
LRRC57	Leucine Rich Repeat Containing 57	Protein Coding	Q8N9N7	38	GC15M042665	0.936057269573212	https://www.genecards.org/cgi-bin/carddisp.pl?gene=LRRC57
MAIP1	Matrix AAA Peptidase Interacting Protein 1	Protein Coding	Q8WWC4	38	GC02P199956	0.936057269573212	https://www.genecards.org/cgi-bin/carddisp.pl?gene=MAIP1
NUDT16	Nudix Hydrolase 16	Protein Coding	Q96DE0	38	GC03P131381	0.936057269573212	https://www.genecards.org/cgi-bin/carddisp.pl?gene=NUDT16
RPL7L1	Ribosomal Protein L7 Like 1	Protein Coding	Q6DKI1	38	GC06P125693	0.936057269573212	https://www.genecards.org/cgi-bin/carddisp.pl?gene=RPL7L1
RPUSD3	RNA Pseudouridine Synthase D3	Protein Coding	Q6P087	38	GC03M009839	0.936057269573212	https://www.genecards.org/cgi-bin/carddisp.pl?gene=RPUSD3
CCDC51	Coiled-Coil Domain Containing 51	Protein Coding	Q96ER9	37	GC03M048432	0.936057269573212	https://www.genecards.org/cgi-bin/carddisp.pl?gene=CCDC51
RPF1	Ribosome Production Factor 1 Homolog	Protein Coding	Q9H9Y2	37	GC01P084479	0.936057269573212	https://www.genecards.org/cgi-bin/carddisp.pl?gene=RPF1
GTPBP8	GTP Binding Protein 8 (Putative)	Protein Coding	Q8N3Z3	36	GC03P112990	0.936057269573212	https://www.genecards.org/cgi-bin/carddisp.pl?gene=GTPBP8
SDR39U1	Short Chain Dehydrogenase/Reductase Family 39U Member 1	Protein Coding	Q9NRG7	36	GC14M024439	0.936057269573212	https://www.genecards.org/cgi-bin/carddisp.pl?gene=SDR39U1
TRIM4	Tripartite Motif Containing 4	Protein Coding	Q9C037	36	GC07M099876	0.936057269573212	https://www.genecards.org/cgi-bin/carddisp.pl?gene=TRIM4
WDR24	WD Repeat Domain 24	Protein Coding	Q96S15	36	GC16M017234	0.936057269573212	https://www.genecards.org/cgi-bin/carddisp.pl?gene=WDR24
DCAF16	DDB1 And CUL4 Associated Factor 16	Protein Coding	Q9NXF7	34	GC04M017794	0.936057269573212	https://www.genecards.org/cgi-bin/carddisp.pl?gene=DCAF16
NEAT1	Nuclear Paraspeckle Assembly Transcript 1	RNA Gene		32	GC11P084565	0.936057269573212	https://www.genecards.org/cgi-bin/carddisp.pl?gene=NEAT1
MIR150	MicroRNA 150	RNA Gene		28	GC19M049500	0.936057269573212	https://www.genecards.org/cgi-bin/carddisp.pl?gene=MIR150
MIR137	MicroRNA 137	RNA Gene		25	GC01M098046	0.936057269573212	https://www.genecards.org/cgi-bin/carddisp.pl?gene=MIR137
IGH	Immunoglobulin Heavy Locus	Protein Coding		23	GC14M118870	0.936057269573212	https://www.genecards.org/cgi-bin/carddisp.pl?gene=IGH
IGHV3-23	Immunoglobulin Heavy Variable 3-23	Protein Coding	P01764	22	GC14M106268	0.936057269573212	https://www.genecards.org/cgi-bin/carddisp.pl?gene=IGHV3-23
ZFP91-CNTF	ZFP91-CNTF Readthrough (NMD Candidate)	RNA Gene		17	GC11P058579	0.936057269573212	https://www.genecards.org/cgi-bin/carddisp.pl?gene=ZFP91-CNTF
LOC102724159	Periodic Tryptophan Protein 2 Homolog	Protein Coding		12	GC21M005130	0.936057269573212	https://www.genecards.org/cgi-bin/carddisp.pl?gene=LOC102724159
MAPK10	Mitogen-Activated Protein Kinase 10	Protein Coding	P53779	55	GC04M085990	0.935185730457306	https://www.genecards.org/cgi-bin/carddisp.pl?gene=MAPK10
AR	Androgen Receptor	Protein Coding	P10275	60	GC0XP067544	0.900345623493195	https://www.genecards.org/cgi-bin/carddisp.pl?gene=AR
NOTCH2	Notch Receptor 2	Protein Coding	Q04721	60	GC01M119911	0.900345623493195	https://www.genecards.org/cgi-bin/carddisp.pl?gene=NOTCH2
PIK3R1	Phosphoinositide-3-Kinase Regulatory Subunit 1	Protein Coding	P27986	60	GC05P068215	0.900345623493195	https://www.genecards.org/cgi-bin/carddisp.pl?gene=PIK3R1
CCL2	C-C Motif Chemokine Ligand 2	Protein Coding	P13500	58	GC17P034255	0.900345623493195	https://www.genecards.org/cgi-bin/carddisp.pl?gene=CCL2
CTSK	Cathepsin K	Protein Coding	P43235	58	GC01M159637	0.900345623493195	https://www.genecards.org/cgi-bin/carddisp.pl?gene=CTSK
EIF2AK3	Eukaryotic Translation Initiation Factor 2 Alpha Kinase 3	Protein Coding	Q9NZJ5	58	GC02M088556	0.900345623493195	https://www.genecards.org/cgi-bin/carddisp.pl?gene=EIF2AK3
ITGB1	Integrin Subunit Beta 1	Protein Coding	P05556	58	GC10M035364	0.900345623493195	https://www.genecards.org/cgi-bin/carddisp.pl?gene=ITGB1
MAPT	Microtubule Associated Protein Tau	Protein Coding	P10636	58	GC17P045894	0.900345623493195	https://www.genecards.org/cgi-bin/carddisp.pl?gene=MAPT
PIK3R2	Phosphoinositide-3-Kinase Regulatory Subunit 2	Protein Coding	O00459	58	GC19P018153	0.900345623493195	https://www.genecards.org/cgi-bin/carddisp.pl?gene=PIK3R2
ATF6	Activating Transcription Factor 6	Protein Coding	P18850	57	GC01P161766	0.900345623493195	https://www.genecards.org/cgi-bin/carddisp.pl?gene=ATF6
ECE1	Endothelin Converting Enzyme 1	Protein Coding	P42892	57	GC01M021217	0.900345623493195	https://www.genecards.org/cgi-bin/carddisp.pl?gene=ECE1
ITPR1	Inositol 1,4,5-Trisphosphate Receptor Type 1	Protein Coding	Q14643	57	GC03P004486	0.900345623493195	https://www.genecards.org/cgi-bin/carddisp.pl?gene=ITPR1
LRP2	LDL Receptor Related Protein 2	Protein Coding	P98164	57	GC02M169127	0.900345623493195	https://www.genecards.org/cgi-bin/carddisp.pl?gene=LRP2
PIKFYVE	Phosphoinositide Kinase, FYVE-Type Zinc Finger Containing	Protein Coding	Q9Y2I7	57	GC02P208266	0.900345623493195	https://www.genecards.org/cgi-bin/carddisp.pl?gene=PIKFYVE
PLD1	Phospholipase D1	Protein Coding	Q13393	57	GC03M171600	0.900345623493195	https://www.genecards.org/cgi-bin/carddisp.pl?gene=PLD1
SLC1A1	Solute Carrier Family 1 Member 1	Protein Coding	P43005	57	GC09P004490	0.900345623493195	https://www.genecards.org/cgi-bin/carddisp.pl?gene=SLC1A1
ENO2	Enolase 2	Protein Coding	P09104	56	GC12P006913	0.900345623493195	https://www.genecards.org/cgi-bin/carddisp.pl?gene=ENO2
FURIN	Furin, Paired Basic Amino Acid Cleaving Enzyme	Protein Coding	P09958	56	GC15P090868	0.900345623493195	https://www.genecards.org/cgi-bin/carddisp.pl?gene=FURIN
ITGA5	Integrin Subunit Alpha 5	Protein Coding	P08648	56	GC12M055747	0.900345623493195	https://www.genecards.org/cgi-bin/carddisp.pl?gene=ITGA5
ITGAV	Integrin Subunit Alpha V	Protein Coding	P06756	56	GC02P186589	0.900345623493195	https://www.genecards.org/cgi-bin/carddisp.pl?gene=ITGAV
KAT2A	Lysine Acetyltransferase 2A	Protein Coding	Q92830	56	GC17M042113	0.900345623493195	https://www.genecards.org/cgi-bin/carddisp.pl?gene=KAT2A
SCARB1	Scavenger Receptor Class B Member 1	Protein Coding	Q8WTV0	56	GC12M124776	0.900345623493195	https://www.genecards.org/cgi-bin/carddisp.pl?gene=SCARB1
SLC29A1	Solute Carrier Family 29 Member 1 (Augustine Blood Group)	Protein Coding	Q99808	56	GC06P044219	0.900345623493195	https://www.genecards.org/cgi-bin/carddisp.pl?gene=SLC29A1
TSC1	TSC Complex Subunit 1	Protein Coding	Q92574	56	GC09M132891	0.900345623493195	https://www.genecards.org/cgi-bin/carddisp.pl?gene=TSC1
ATP7A	ATPase Copper Transporting Alpha	Protein Coding	Q04656	55	GC0XP078117	0.900345623493195	https://www.genecards.org/cgi-bin/carddisp.pl?gene=ATP7A
ISG15	ISG15 Ubiquitin Like Modifier	Protein Coding	P05161	55	GC01P001001	0.900345623493195	https://www.genecards.org/cgi-bin/carddisp.pl?gene=ISG15
ATP6AP2	ATPase H+ Transporting Accessory Protein 2	Protein Coding	O75787	54	GC0XP040608	0.900345623493195	https://www.genecards.org/cgi-bin/carddisp.pl?gene=ATP6AP2
CD274	CD274 Molecule	Protein Coding	Q9NZQ7	54	GC09P005450	0.900345623493195	https://www.genecards.org/cgi-bin/carddisp.pl?gene=CD274
EFNB1	Ephrin B1	Protein Coding	P98172	54	GC0XP068828	0.900345623493195	https://www.genecards.org/cgi-bin/carddisp.pl?gene=EFNB1
FZD5	Frizzled Class Receptor 5	Protein Coding	Q13467	54	GC02M207762	0.900345623493195	https://www.genecards.org/cgi-bin/carddisp.pl?gene=FZD5
HMOX2	Heme Oxygenase 2	Protein Coding	P30519	54	GC16P004474	0.900345623493195	https://www.genecards.org/cgi-bin/carddisp.pl?gene=HMOX2
LNPEP	Leucyl And Cystinyl Aminopeptidase	Protein Coding	Q9UIQ6	54	GC05P096935	0.900345623493195	https://www.genecards.org/cgi-bin/carddisp.pl?gene=LNPEP
POMGNT1	Protein O-Linked Mannose N-Acetylglucosaminyltransferase 1 (Beta 1,2-)	Protein Coding	Q8WZA1	54	GC01M046188	0.900345623493195	https://www.genecards.org/cgi-bin/carddisp.pl?gene=POMGNT1
TDP1	Tyrosyl-DNA Phosphodiesterase 1	Protein Coding	Q9NUW8	54	GC14P089954	0.900345623493195	https://www.genecards.org/cgi-bin/carddisp.pl?gene=TDP1
VAMP2	Vesicle Associated Membrane Protein 2	Protein Coding	P63027	54	GC17M017007	0.900345623493195	https://www.genecards.org/cgi-bin/carddisp.pl?gene=VAMP2
ABCC4	ATP Binding Cassette Subfamily C Member 4 (PEL Blood Group)	Protein Coding	O15439	53	GC13M095019	0.900345623493195	https://www.genecards.org/cgi-bin/carddisp.pl?gene=ABCC4
CLCN7	Chloride Voltage-Gated Channel 7	Protein Coding	P51798	53	GC16M001444	0.900345623493195	https://www.genecards.org/cgi-bin/carddisp.pl?gene=CLCN7
SV2A	Synaptic Vesicle Glycoprotein 2A	Protein Coding	Q7L0J3	53	GC01M149903	0.900345623493195	https://www.genecards.org/cgi-bin/carddisp.pl?gene=SV2A
CALM2	Calmodulin 2	Protein Coding	P0DP24	52	GC02M047160	0.900345623493195	https://www.genecards.org/cgi-bin/carddisp.pl?gene=CALM2
CXADR	CXADR Ig-Like Cell Adhesion Molecule	Protein Coding	P78310	52	GC21P017513	0.900345623493195	https://www.genecards.org/cgi-bin/carddisp.pl?gene=CXADR
E2F1	E2F Transcription Factor 1	Protein Coding	Q01094	52	GC20M033675	0.900345623493195	https://www.genecards.org/cgi-bin/carddisp.pl?gene=E2F1
MAD2L1	Mitotic Arrest Deficient 2 Like 1	Protein Coding	Q13257	52	GC04M120055	0.900345623493195	https://www.genecards.org/cgi-bin/carddisp.pl?gene=MAD2L1
NECTIN2	Nectin Cell Adhesion Molecule 2	Protein Coding	Q92692	52	GC19P103267	0.900345623493195	https://www.genecards.org/cgi-bin/carddisp.pl?gene=NECTIN2
OCLN	Occludin	Protein Coding	Q16625	52	GC05P069492	0.900345623493195	https://www.genecards.org/cgi-bin/carddisp.pl?gene=OCLN
[truncated: 3,132 more rows]
